# Supplementary material for: Deciphering biodiversity and interactions between bacteria and microeukaryotes within epilithic biofilms from the Loue River, France
Source: Sci Rep. 2017 Jun 28;7:4344. doi: 10.1038/s41598-017-04016-w (PMC5489527; doi:10.1038/s41598-017-04016-w)
Supplement: Supplementary file 2 — Dataset1 [file 41598_2017_4016_MOESM2_ESM.xls]

## Sheet: Table_pvalue_ANOVA_Tukey
Bacteria Taxonomy	Psite		Pdate		Pdatesite			Psite					Pdate
Bacteria_Acidobacteria	9.23755e-09	***	0.00787343	**	0.0195514	*		Belmont (66.83) a	Parcey (25.92) b	Chamblay (14) bc	Cleron (9.83) c		July (45.56) a	August (23.83) b	September (17.5) b	June (11.83) b
Bacteria_Acidobacteria_Acidobacteria_32_21	0.667841	ns	0.71415	ns	0.315284	ns
Bacteria_Acidobacteria_Acidobacteria_45597	0.000431015	***	0.0553073	ns	0.257554	ns		Belmont (8.33) a	Parcey (2.25) b	Cleron (0.67) b	Chamblay (0.33) b
Bacteria_Acidobacteria_Acidobacteria_AT_s3_28	0.632231	ns	0.382324	ns	0.315284	ns
Bacteria_Acidobacteria_Acidobacteria_BPC015	0.242255	ns	0.614945	ns	0.471802	ns
Bacteria_Acidobacteria_Acidobacteria_Candidatus_Chloracidobacterium	1.16966e-09	***	0.268154	ns	0.103446	ns		Belmont (22.5) a	Parcey (6) b	Cleron (2.83) b	Chamblay (1.67) b
Bacteria_Acidobacteria_Acidobacteria_Candidatus_Solibacter	0.118385	ns	0.276551	ns	0.880737	ns
Bacteria_Acidobacteria_Acidobacteria_DA023	0.0122738	*	6.94167e-05	***	0.00336553	**		Chamblay (9.67) a	Belmont (9.33) a	Parcey (9.08) a	Cleron (4.5) ab		July (13.11) a	June (6) b	September (6) b	August (4.83) b
Bacteria_Acidobacteria_Acidobacteria_DA052	0.365839	ns	0.839165	ns	0.595975	ns
Bacteria_Acidobacteria_Acidobacteria_Order_Incertae_Sedis_Family_Incertae_Sedis	0.00273138	**	0.0233625	*	0.120472	ns		Belmont (7.5) a	Parcey (2.42) b	Chamblay (0.33) b	Cleron (0.33) b		July (6.44) a	August (1) b	June (0.83) b	September (0.67) b
Bacteria_Acidobacteria_Acidobacteria_RB41	0.489883	ns	0.406794	ns	0.14865	ns
Bacteria_Acidobacteria_Acidobacteria_S035	0.632231	ns	0.382324	ns	0.315284	ns
Bacteria_Acidobacteria_Acidobacteria_SJA_149	0.000599616	***	0.100855	ns	0.268182	ns		Belmont (6.67) a	Parcey (0.75) b	Cleron (0.17) b	Chamblay (0) b
Bacteria_Acidobacteria_Holophagae_32_20	0.610072	ns	0.0355702	*	0.437576	ns							July (0.67) a	June (0.17) ab	September (0.17) ab	August (0) b
Bacteria_Acidobacteria_Holophagae_43F_1404R	0.0573522	ns	0.896205	ns	0.757299	ns
Bacteria_Acidobacteria_Holophagae_CA002	0.0380617	*	1	ns	1	ns		Chamblay (0.33) a	Belmont (0) ab	Cleron (0) b	Parcey (0) b
Bacteria_Acidobacteria_Holophagae_Holophagales_Holophagaceae	0.701915	ns	0.281669	ns	0.432442	ns
Bacteria_Acidobacteria_Holophagae_NS72	0.686139	ns	0.449059	ns	0.608289	ns
Bacteria_Acidobacteria_Holophagae_SJA_36	0.860458	ns	0.124244	ns	0.765393	ns
Bacteria_Acidobacteria_RB25	0.242255	ns	0.614945	ns	0.471802	ns
Bacteria_Actinobacteria	0.0128117	*	0.6947	ns	0.283604	ns		Belmont (295.17) a	Parcey (290) a	Chamblay (267.67) ab	Cleron (153.25) b
Bacteria_Actinobacteria_Acidimicrobiia_Acidimicrobiales_Acidimicrobiaceae	0.064499	ns	0.997982	ns	0.400272	ns
Bacteria_Actinobacteria_Acidimicrobiia_Acidimicrobiales_Candidatus_Microthrix	0.0441033	*	0.0169863	*	0.00835034	**		Belmont (13) a	Parcey (11) a	Chamblay (10) a	Cleron (6.08) a		July (14.56) a	June (8) ab	September (8) ab	August (7.17) b
Bacteria_Actinobacteria_Acidimicrobiia_Acidimicrobiales_Iamiaceae	0.171279	ns	0.262348	ns	0.804833	ns
Bacteria_Actinobacteria_Acidimicrobiia_Acidimicrobiales_OCS155_marine_group	0.212295	ns	0.569277	ns	0.725007	ns
Bacteria_Actinobacteria_Acidimicrobiia_Acidimicrobiales_Sva0996_marine_group	5.19144e-06	***	0.430328	ns	0.291988	ns		Belmont (8.67) a	Parcey (4.83) b	Chamblay (1) bc	Cleron (0.25) c
Bacteria_Actinobacteria_Acidimicrobiia_Acidimicrobiales_TM214	1.74536e-06	***	0.0112463	*	0.413036	ns		Belmont (58.5) a	Parcey (25.5) b	Cleron (9.33) c	Chamblay (8.33) c		August (32) a	September (26.83) ab	July (21.67) ab	June (9) b
Bacteria_Actinobacteria_Actinobacteria_Actinomycetales_Actinomycetaceae	0.632231	ns	0.276551	ns	0.413314	ns
Bacteria_Actinobacteria_Actinobacteria_Bifidobacteriales_Bifidobacteriaceae	0.632231	ns	0.382324	ns	0.315284	ns
Bacteria_Actinobacteria_Actinobacteria_Corynebacteriales_Corynebacteriaceae	0.588187	ns	0.282728	ns	0.0529971	ns
Bacteria_Actinobacteria_Actinobacteria_Corynebacteriales_Family_Incertae_Sedis	0.632231	ns	0.382324	ns	0.315284	ns
Bacteria_Actinobacteria_Actinobacteria_Corynebacteriales_Mycobacteriaceae	0.0474566	*	0.658103	ns	0.535082	ns		Belmont (1.67) a	Chamblay (1.33) a	Cleron (0.33) a	Parcey (0.25) a
Bacteria_Actinobacteria_Actinobacteria_Corynebacteriales_Nocardiaceae	0.146131	ns	0.00581188	**	0.0666911	ns							July (1.78) a	June (0.5) b	September (0.5) b	August (0.25) b
Bacteria_Actinobacteria_Actinobacteria_Frankiales_Cryptosporangiaceae	0.281837	ns	0.340608	ns	0.489725	ns
Bacteria_Actinobacteria_Actinobacteria_Frankiales_Geodermatophilaceae	0.0113738	*	0.0496893	*	0.0322271	*		Parcey (0.33) a	Belmont (0) ab	Chamblay (0) ab	Cleron (0) b		June (0.33) a	July (0.22) a	August (0) a	September (0) a
Bacteria_Actinobacteria_Actinobacteria_Frankiales_Nakamurellaceae	0.811626	ns	0.755368	ns	0.482647	ns
Bacteria_Actinobacteria_Actinobacteria_Frankiales_Sporichthyaceae	0.90366	ns	0.275557	ns	0.0961411	ns
Bacteria_Actinobacteria_Actinobacteria_Kineosporiales_Kineosporiaceae	0.102676	ns	1.6917e-05	***	0.278589	ns							September (3.83) a	July (0.78) b	August (0.17) b	June (0.17) b
Bacteria_Actinobacteria_Actinobacteria_Micrococcales_Bogoriellaceae	0.632231	ns	0.276551	ns	0.413314	ns
Bacteria_Actinobacteria_Actinobacteria_Micrococcales_Brevibacteriaceae	0.344933	ns	0.759347	ns	0.608289	ns
Bacteria_Actinobacteria_Actinobacteria_Micrococcales_Cellulomonadaceae	0.390261	ns	0.526411	ns	0.459578	ns
Bacteria_Actinobacteria_Actinobacteria_Micrococcales_Dermabacteraceae	0.632231	ns	0.382324	ns	0.315284	ns
Bacteria_Actinobacteria_Actinobacteria_Micrococcales_Dermatophilaceae	0.0916239	ns	0.950625	ns	0.9859	ns
Bacteria_Actinobacteria_Actinobacteria_Micrococcales_Intrasporangiaceae	0.0926589	ns	0.292447	ns	0.884078	ns
Bacteria_Actinobacteria_Actinobacteria_Micrococcales_Microbacteriaceae	0.016642	*	0.00891236	**	0.0126525	*		Parcey (13.08) a	Cleron (5.17) b	Belmont (4.67) b	Chamblay (2.33) b		June (15.83) a	July (10.67) ab	September (4) b	August (3.25) b
Bacteria_Actinobacteria_Actinobacteria_Micrococcales_Micrococcaceae	0.996417	ns	0.237444	ns	0.345588	ns
Bacteria_Actinobacteria_Actinobacteria_Micrococcales_Promicromonosporaceae	0.801332	ns	0.170586	ns	0.765393	ns
Bacteria_Actinobacteria_Actinobacteria_Micrococcales_Sanguibacteraceae	0.544252	ns	0.0539628	ns	0.774387	ns
Bacteria_Actinobacteria_Actinobacteria_Micromonosporales_Micromonosporaceae	0.0504904	ns	0.0645436	ns	0.0182926	*
Bacteria_Actinobacteria_Actinobacteria_PeM15	0.00510533	**	0.897107	ns	0.63412	ns		Chamblay (11.67) a	Parcey (4.42) b	Belmont (2.83) b	Cleron (2.67) b
Bacteria_Actinobacteria_Actinobacteria_Propionibacteriales_Nocardioidaceae	0.0669821	ns	0.0857864	ns	0.613103	ns
Bacteria_Actinobacteria_Actinobacteria_Propionibacteriales_Propionibacteriaceae	0.659727	ns	0.494278	ns	0.667144	ns
Bacteria_Actinobacteria_Actinobacteria_Pseudonocardiales_Pseudonocardiaceae	0.0498186	*	0.272978	ns	0.746253	ns		Cleron (8.42) a	Chamblay (5.33) a	Parcey (2.17) a	Belmont (1) a
Bacteria_Actinobacteria_Actinobacteria_Streptomycetales_Streptomycetaceae	0.533995	ns	0.382324	ns	0.155302	ns
Bacteria_Actinobacteria_Actinobacteria_Streptosporangiales_Streptosporangiaceae	0.557306	ns	0.414421	ns	0.441737	ns
Bacteria_Actinobacteria_Actinobacteria_Streptosporangiales_Thermomonosporaceae	0.879915	ns	0.362271	ns	0.432081	ns
Bacteria_Actinobacteria_Coriobacteria_Coriobacteriales_Coriobacteriaceae	0.210278	ns	0.126819	ns	0.239511	ns
Bacteria_Actinobacteria_MB_A2_108	0.37336	ns	0.632007	ns	0.383182	ns
Bacteria_Actinobacteria_Rubrobacteria_Rubrobacterales_Rubrobacteriaceae	0.632231	ns	0.276551	ns	0.413314	ns
Bacteria_Actinobacteria_TakashiAC_B11	0.242255	ns	0.614945	ns	0.471802	ns
Bacteria_Actinobacteria_Thermoleophilia_AKIW543	0.000478307	***	0.229485	ns	0.180675	ns		Parcey (31.5) a	Belmont (26.33) a	Chamblay (20) ab	Cleron (7.17) b
Bacteria_Actinobacteria_Thermoleophilia_Solirubrobacterales_0319_6M6	0.878427	ns	0.135245	ns	0.982353	ns
Bacteria_Actinobacteria_Thermoleophilia_Solirubrobacterales_288_2	0.212295	ns	0.569277	ns	0.725007	ns
Bacteria_Actinobacteria_Thermoleophilia_Solirubrobacterales_480_2	0.378918	ns	0.0924213	ns	0.0813757	ns
Bacteria_Actinobacteria_Thermoleophilia_Solirubrobacterales_Elev_16S_1332	0.707629	ns	0.00338106	**	0.00797095	**							July (1.33) a	June (0.83) ab	August (0.25) b	September (0.17) b
Bacteria_Actinobacteria_Thermoleophilia_Solirubrobacterales_FCPU744	0.557306	ns	0.255046	ns	0.64612	ns
Bacteria_Actinobacteria_Thermoleophilia_Solirubrobacterales_FFCH13075	0.344933	ns	0.526411	ns	0.536878	ns
Bacteria_Actinobacteria_Thermoleophilia_Solirubrobacterales_Patulibacteraceae	0.611066	ns	0.32146	ns	0.461072	ns
Bacteria_Actinobacteria_Thermoleophilia_Solirubrobacterales_Q3_6C1	0.00200393	**	2.59154e-06	***	2.41218e-05	***		Parcey (1.17) a	Belmont (0.17) b	Cleron (0.17) b	Chamblay (0) b		July (1.78) a	June (0.17) b	August (0) b	September (0) b
Bacteria_Actinobacteria_Thermoleophilia_Solirubrobacterales_Solirubrobacteriaceae	0.0223434	*	0.0554122	ns	0.0573577	ns		Parcey (1) a	Cleron (0.42) ab	Belmont (0) b	Chamblay (0) b
Bacteria_Actinobacteria_Thermoleophilia_Solirubrobacterales_TM146	0.581456	ns	0.569277	ns	0.098233	ns
Bacteria_Armatimonadetes	2.3622e-05	***	0.158292	ns	0.0769203	ns		Belmont (21.83) a	Chamblay (7.67) b	Parcey (6) b	Cleron (3.33) b
Bacteria_Armatimonadetes_Armatimonadia_Armatimonadales_Armatimonadaceae	0.000917292	***	0.0828218	ns	0.0298174	*		Belmont (13.67) a	Parcey (2.75) b	Cleron (2.17) b	Chamblay (0.67) b
Bacteria_Bacteroidetes	0.0252311	*	0.00355316	**	0.203705	ns		Belmont (374.83) a	Cleron (295.75) ab	Parcey (274.42) ab	Chamblay (65.33) b		July (459.89) a	June (288.17) ab	September (221.17) b	August (174.33) b
Bacteria_Bacteroidetes_Bacteroidia_Bacteroidales_Porphyromonadaceae	0.242255	ns	0.614945	ns	0.471802	ns
Bacteria_Bacteroidetes_Cytophagia_Cytophagales_Cyclobacteriaceae	0.213334	ns	0.584191	ns	0.845456	ns
Bacteria_Bacteroidetes_Cytophagia_Cytophagales_Cytophagaceae	0.129085	ns	0.174137	ns	0.231836	ns
Bacteria_Bacteroidetes_Cytophagia_Cytophagales_Flammeovirgaceae	0.00365851	**	0.649867	ns	0.765393	ns		Belmont (1.17) a	Parcey (0.17) b	Chamblay (0) b	Cleron (0) b
Bacteria_Bacteroidetes_Cytophagia_Order_II_Incertae_Sedis_Rhodothermaceae	0.632231	ns	0.382324	ns	0.315284	ns
Bacteria_Bacteroidetes_Flavobacteria_Flavobacteriales_Cryomorphaceae	0.0293559	*	0.00890897	**	0.170638	ns		Belmont (2.83) a	Parcey (1.83) ab	Chamblay (0.33) ab	Cleron (0.33) b		July (3.44) a	June (0.67) b	August (0.58) b	September (0.33) b
Bacteria_Bacteroidetes_Flavobacteria_Flavobacteriales_Flavobacteriaceae	0.0140257	*	0.00580942	**	0.474542	ns		Cleron (200.58) a	Parcey (112.83) ab	Belmont (105.17) ab	Chamblay (29.67) b		July (223.78) a	June (175) ab	September (112.83) ab	August (61.67) b
Bacteria_Bacteroidetes_Flavobacteria_Flavobacteriales_NS9_marine_group	1.80301e-05	***	0.000144039	***	0.00036162	***		Belmont (3.83) a	Parcey (2.42) a	Cleron (0.92) b	Chamblay (0) b		July (4) a	June (1.17) b	September (1.17) b	August (1.08) b
Bacteria_Bacteroidetes_SB_1	0.00635789	**	0.118793	ns	0.0299827	*		Belmont (0.83) a	Chamblay (0) ab	Cleron (0) b	Parcey (0) b
Bacteria_Bacteroidetes_SM1A07	8.9653e-08	***	0.382324	ns	0.315284	ns		Chamblay (1) a	Parcey (0.08) b	Belmont (0) b	Cleron (0) b
Bacteria_Bacteroidetes_Sphingobacteria_Sphingobacteriales_AKYH767	0.242255	ns	0.614945	ns	0.471802	ns
Bacteria_Bacteroidetes_Sphingobacteria_Sphingobacteriales_Chitinophagaceae	0.000488103	***	0.0637657	ns	0.0327918	*		Belmont (93.17) a	Parcey (58.33) ab	Cleron (31.42) b	Chamblay (12.67) b
Bacteria_Bacteroidetes_Sphingobacteria_Sphingobacteriales_env_OPS_17	0.339598	ns	0.0652637	ns	0.129457	ns
Bacteria_Bacteroidetes_Sphingobacteria_Sphingobacteriales_KD3_93	0.879915	ns	0.362271	ns	0.432081	ns
Bacteria_Bacteroidetes_Sphingobacteria_Sphingobacteriales_LiUU_11_161	0.242255	ns	0.614945	ns	0.471802	ns
Bacteria_Bacteroidetes_Sphingobacteria_Sphingobacteriales_NS11_12_marine_group	0.028464	*	0.0425949	*	0.286947	ns		Belmont (4.83) a	Parcey (1) ab	Chamblay (0.67) ab	Cleron (0.42) b		July (4.33) a	September (0.5) ab	August (0.42) b	June (0.17) b
Bacteria_Bacteroidetes_Sphingobacteria_Sphingobacteriales_PHOS_HE51	0.632231	ns	0.382324	ns	0.315284	ns
Bacteria_Bacteroidetes_Sphingobacteria_Sphingobacteriales_Saprospiraceae	2.95461e-05	***	0.610276	ns	0.579975	ns		Belmont (89.33) a	Parcey (46.33) b	Cleron (15.5) c	Chamblay (10.33) c
Bacteria_Bacteroidetes_Sphingobacteria_Sphingobacteriales_Sphingobacteriaceae	0.0674255	ns	0.0151959	*	0.978209	ns							July (4.67) a	June (2) ab	August (1.25) b	September (0.83) b
Bacteria_Bacteroidetes_vadinHA17	0.557306	ns	0.255046	ns	0.64612	ns
Bacteria_BD1_5	0.000655021	***	0.0227434	*	0.0904804	ns		Belmont (6.67) a	Parcey (4.42) a	Cleron (1.08) b	Chamblay (0.33) b		September (5.33) a	July (4.67) a	August (2.42) ab	June (0.67) b
Bacteria_Candidate_division_OD1	0.0046777	**	0.0401258	*	0.0522808	ns		Belmont (16) a	Parcey (7) b	Cleron (4.5) b	Chamblay (1) b		July (14.44) a	August (5.25) b	June (4.33) b	September (3) b
Bacteria_Candidate_division_OP11	0.0690437	ns	0.269413	ns	0.659205	ns
Bacteria_Candidate_division_SR1	0.291488	ns	0.00693038	**	0.068492	ns							September (2.5) a	August (1.42) ab	July (0.89) ab	June (0.17) b
Bacteria_Candidate_division_TM7	0.188756	ns	0.291897	ns	0.273784	ns
Bacteria_Candidate_division_WS3	0.242255	ns	0.614945	ns	0.471802	ns
Bacteria_Candidate_division_WS6	0.0633114	ns	0.347696	ns	0.407942	ns
Bacteria_Chlamydiae	1.21918e-05	***	0.982256	ns	0.963935	ns		Chamblay (51.33) a	Parcey (7.58) b	Cleron (7.33) b	Belmont (4.17) b
Bacteria_Chlamydiae_Chlamydiae_Chlamydiales_Chlamydiaceae	0.186143	ns	0.0428848	*	0.0173467	*							July (0.33) a	August (0) a	June (0) a	September (0) a
Bacteria_Chlamydiae_Chlamydiae_Chlamydiales_cvE6	0.453986	ns	0.914249	ns	0.528386	ns
Bacteria_Chlamydiae_Chlamydiae_Chlamydiales_Parachlamydiaceae	1.64683e-06	***	0.983512	ns	0.984265	ns		Chamblay (43) a	Cleron (5.42) b	Parcey (4) b	Belmont (2.5) b
Bacteria_Chlamydiae_Chlamydiae_Chlamydiales_Simkaniaceae	0.586968	ns	0.230159	ns	0.528486	ns
Bacteria_Chlamydiae_Chlamydiae_Chlamydiales_Waddliaceae	0.0800727	ns	0.0256747	*	0.00235489	**							July (0.67) a	August (0.33) a	June (0.33) a	September (0) a
Bacteria_Chlorobi	0.0653903	ns	0.264505	ns	0.147361	ns
Bacteria_Chlorobi_Chlorobia_Chlorobiales_OPB56	0.0848495	ns	0.914423	ns	0.10849	ns
Bacteria_Chlorobi_Chlorobia_Chlorobiales_SJA_28	0.456242	ns	0.203179	ns	0.254997	ns
Bacteria_Chlorobi_Ignavibacteria_Ignavibacteriales_PHOS_HE36	0.632231	ns	0.276551	ns	0.413314	ns
Bacteria_Chloroflexi	9.40281e-05	***	0.000396499	***	0.016873	*		Chamblay (46.67) a	Parcey (41.17) a	Belmont (33.5) a	Cleron (12.42) b		July (43.22) a	September (36.67) ab	August (22.33) b	June (17.83) b
Bacteria_Chloroflexi_Anaerolineae_Anaerolineales_Anaerolineaceae	0.00143413	**	0.123977	ns	0.968409	ns		Chamblay (32) a	Parcey (15.08) ab	Belmont (7.83) b	Cleron (4.5) b
Bacteria_Chloroflexi_Caldilineae_Caldilineales_Caldilineaceae	0.00174339	**	0.000156486	***	0.000171274	***		Belmont (20.5) a	Parcey (15.92) a	Chamblay (9) ab	Cleron (5.58) b		July (24.67) a	June (9.5) b	September (8.83) b	August (6.33) b
Bacteria_Chloroflexi_Chloroflexi_AKIW781	0.242255	ns	0.614945	ns	0.471802	ns
Bacteria_Chloroflexi_Chloroflexi_Chloroflexales_Chloroflexaceae	0.192334	ns	0.247083	ns	0.379069	ns
Bacteria_Chloroflexi_Chloroflexi_Chloroflexales_FFCH7168	0.809786	ns	0.200231	ns	0.662706	ns
Bacteria_Chloroflexi_Chloroflexi_Herpetosiphonales_Herpetosiphonaceae	0.0879078	ns	0.128138	ns	0.494818	ns
Bacteria_Chloroflexi_Gitt_GS_136	0.566866	ns	0.319975	ns	0.1744	ns
Bacteria_Chloroflexi_JG30_KF_CM66	0.344933	ns	0.614945	ns	0.719268	ns
Bacteria_Chloroflexi_JG37_AG_4	0.632231	ns	0.382324	ns	0.315284	ns
Bacteria_Chloroflexi_KD4_96	0.0426153	*	0.059513	ns	0.0707411	ns		Parcey (1.17) a	Chamblay (1) ab	Belmont (0.5) ab	Cleron (0.25) b
Bacteria_Chloroflexi_Ktedonobacteria_C0119	0.242255	ns	0.614945	ns	0.471802	ns
Bacteria_Chloroflexi_Ktedonobacteria_Ktedonobacterales_Ktedonobacteraceae	0.557306	ns	0.414421	ns	0.441737	ns
Bacteria_Chloroflexi_S085	0.632231	ns	0.276551	ns	0.413314	ns
Bacteria_Chloroflexi_Thermomicrobia_JG30_KF_CM45	0.0440309	*	0.413712	ns	0.646938	ns		Chamblay (2.67) a	Belmont (2.33) a	Parcey (1.33) a	Cleron (0.17) a
Bacteria_Chloroflexi_TK10	0.623544	ns	0.21701	ns	0.256599	ns
Bacteria_CK_1C4_19	0.0969245	ns	0.295866	ns	0.417938	ns
Bacteria_Cyanobacteria	0.0199669	*	6.71193e-05	***	0.00825445	**		Cleron (871.5) a	Parcey (777.08) ab	Belmont (558.33) ab	Chamblay (187.67) b		September (1314) a	July (954.22) a	August (466.08) b	June (271.83) b
Bacteria_Cyanobacteria_4C0d_2	0.344933	ns	0.526411	ns	0.536878	ns
Bacteria_Cyanobacteria_Chroococcales_FamilyI_Chamaesiphon	0.0286989	*	0.00278195	**	0.0525592	ns		Parcey (538.75) a	Cleron (353.42) ab	Belmont (322.67) ab	Chamblay (101) b		September (668) a	July (518.11) ab	August (282.17) bc	June (148) c
Bacteria_Cyanobacteria_Chroococcales_FamilyI_Microcystis	0.355236	ns	0.584191	ns	0.633368	ns
Bacteria_Cyanobacteria_Chroococcales_FamilyI_Snowella	0.00886548	**	0.062158	ns	0.0486921	*		Belmont (1.17) a	Parcey (0.08) b	Chamblay (0) b	Cleron (0) b
Bacteria_Cyanobacteria_Chroococcales_FamilyI_Synechococcus	0.586386	ns	0.427964	ns	0.36619	ns
Bacteria_Cyanobacteria_Chroococcales_FamilyI_Thermosynechococcus	0.212295	ns	0.569277	ns	0.725007	ns
Bacteria_Cyanobacteria_ML635J_21	0.0295119	*	0.217599	ns	0.103216	ns		Belmont (6.5) a	Parcey (0.92) ab	Chamblay (0.33) ab	Cleron (0) b
Bacteria_Cyanobacteria_Nostocales_FamilyII_Calothrix	0.280654	ns	0.554675	ns	0.228748	ns
Bacteria_Cyanobacteria_Nostocales_FamilyII_Rivularia	0.632231	ns	0.382324	ns	0.315284	ns
Bacteria_Cyanobacteria_Oscillatoriales_FamilyI_Geitlerinema	0.274555	ns	0.398327	ns	0.450437	ns
Bacteria_Cyanobacteria_Oscillatoriales_FamilyI_Leptolyngbya	0.0232893	*	0.00388858	**	0.112103	ns		Belmont (97.83) a	Cleron (50.67) ab	Parcey (50.25) ab	Chamblay (17.33) b		September (90.67) a	July (79.89) a	June (43.5) ab	August (27.17) b
Bacteria_Cyanobacteria_Oscillatoriales_FamilyI_Lyngbya	0.557306	ns	0.414421	ns	0.441737	ns
Bacteria_Cyanobacteria_Oscillatoriales_FamilyI_Phormidium	0.12264	ns	0.103394	ns	0.0479192	*
Bacteria_Cyanobacteria_Pleurocapsales_FamilyII_Chroococcidiopsis	0.251059	ns	0.151665	ns	0.0483913	*
Bacteria_Cyanobacteria_Pleurocapsales_FamilyII_Pleurocapsa	0.00123357	**	0.000683744	***	0.174787	ns		Cleron (168.08) a	Belmont (76.83) ab	Parcey (57.08) b	Chamblay (2.33) b		September (214.67) a	August (88.08) b	July (78.78) b	June (19.33) b
Bacteria_Cyanobacteria_SHA_109	0.0540905	ns	0.651564	ns	0.912574	ns
Bacteria_Cyanobacteria_SM1D11	0.0380617	*	1	ns	1	ns		Chamblay (0.33) a	Belmont (0) ab	Cleron (0) b	Parcey (0) b
Bacteria_Deinococcus_Thermus	0.264537	ns	0.291479	ns	0.265001	ns
Bacteria_Deinococcus_Thermus_Deinococci_Deinococcales_Deinococcaceae	0.263254	ns	0.290452	ns	0.264524	ns
Bacteria_Deinococcus_Thermus_Deinococci_Deinococcales_Trueperaceae	0.344933	ns	0.526411	ns	0.536878	ns
Bacteria_Deinococcus_Thermus_Deinococci_Thermales_Thermaceae	0.357332	ns	0.102988	ns	0.424487	ns
Bacteria_Fibrobacteres	0.144882	ns	0.0902474	ns	0.0362457	*
Bacteria_Fibrobacteres_Fibrobacteria_Fibrobacterales_Fibrobacteraceae	0.330028	ns	0.401285	ns	0.615751	ns
Bacteria_Fibrobacteres_Fibrobacteria_KD2_123	0.144778	ns	0.0990272	ns	0.0352435	*
Bacteria_Firmicutes	0.134645	ns	0.189242	ns	0.346554	ns
Bacteria_Firmicutes_Bacilli_42095	0.332117	ns	0.240734	ns	0.291546	ns
Bacteria_Firmicutes_Bacilli_Bacillales_Alicyclobacillaceae	0.632231	ns	0.382324	ns	0.315284	ns
Bacteria_Firmicutes_Bacilli_Bacillales_Bacillaceae	0.616158	ns	0.250533	ns	0.342008	ns
Bacteria_Firmicutes_Bacilli_Bacillales_Family_XI_Incertae_Sedis	0.0380617	*	1	ns	1	ns		Chamblay (0.33) a	Belmont (0) ab	Cleron (0) b	Parcey (0) b
Bacteria_Firmicutes_Bacilli_Bacillales_Family_XII_Incertae_Sedis	0.165762	ns	0.0711916	ns	0.465518	ns
Bacteria_Firmicutes_Bacilli_Bacillales_Paenibacillaceae	0.632231	ns	0.489589	ns	0.880498	ns
Bacteria_Firmicutes_Bacilli_Bacillales_Pasteuriaceae	0.860458	ns	0.0670273	ns	1	ns
Bacteria_Firmicutes_Bacilli_Bacillales_Planococcaceae	0.344933	ns	0.663316	ns	0.441737	ns
Bacteria_Firmicutes_Bacilli_Bacillales_Staphylococcaceae	0.7686	ns	0.552496	ns	0.158975	ns
Bacteria_Firmicutes_Bacilli_Bacillales_Thermoactinomycetaceae	0.399525	ns	0.325202	ns	0.919065	ns
Bacteria_Firmicutes_Bacilli_Lactobacillales_Aerococcaceae	0.356544	ns	0.861681	ns	0.675275	ns
Bacteria_Firmicutes_Bacilli_Lactobacillales_Carnobacteriaceae	0.0615298	ns	0.00558931	**	0.0337572	*							June (25.67) a	July (4.89) b	September (2.17) b	August (0.42) b
Bacteria_Firmicutes_Bacilli_Lactobacillales_Enterococcaceae	0.159183	ns	0.028653	*	0.0825068	ns							June (2) a	July (0.44) ab	August (0.17) b	September (0) b
Bacteria_Firmicutes_Bacilli_Lactobacillales_Lactobacillaceae	0.777743	ns	0.30977	ns	0.789658	ns
Bacteria_Firmicutes_Bacilli_Lactobacillales_Streptococcaceae	0.348762	ns	0.0206678	*	0.00710785	**							July (1.89) a	June (1.83) ab	September (0.17) ab	August (0.08) b
Bacteria_Firmicutes_Bacilli_SHBZ1548	0.242255	ns	0.614945	ns	0.471802	ns
Bacteria_Firmicutes_Clostridia_Clostridiales_Clostridiaceae	0.296101	ns	0.130156	ns	0.753181	ns
Bacteria_Firmicutes_Clostridia_Clostridiales_Eubacteriaceae	0.344933	ns	0.449059	ns	0.608289	ns
Bacteria_Firmicutes_Clostridia_Clostridiales_Family_XI_Incertae_Sedis	0.571855	ns	0.120463	ns	0.216335	ns
Bacteria_Firmicutes_Clostridia_Clostridiales_Family_XII_Incertae_Sedis	0.0473198	*	0.995086	ns	0.998759	ns		Chamblay (2.67) a	Parcey (0.17) ab	Belmont (0) ab	Cleron (0) b
Bacteria_Firmicutes_Clostridia_Clostridiales_Family_XIII_Incertae_Sedis	0.564121	ns	0.255046	ns	0.713541	ns
Bacteria_Firmicutes_Clostridia_Clostridiales_Family_XIV_Incertae_Sedis	0.219408	ns	0.188532	ns	0.343337	ns
Bacteria_Firmicutes_Clostridia_Clostridiales_Family_XVIII_Incertae_Sedis	0.458963	ns	0.0945665	ns	0.554158	ns
Bacteria_Firmicutes_Clostridia_Clostridiales_Gracilibacteraceae	0.557306	ns	0.875075	ns	0.223548	ns
Bacteria_Firmicutes_Clostridia_Clostridiales_Lachnospiraceae	0.25513	ns	0.000163485	***	0.106292	ns							June (17) a	July (15.56) a	September (7.83) b	August (5.5) b
Bacteria_Firmicutes_Clostridia_Clostridiales_OPB54	0.621053	ns	0.235497	ns	0.780058	ns
Bacteria_Firmicutes_Clostridia_Clostridiales_P__palm_C_A_51	0.403805	ns	0.194468	ns	0.500569	ns
Bacteria_Firmicutes_Clostridia_Clostridiales_Peptococcaceae	0.583799	ns	0.0121476	*	0.992843	ns							July (1.33) a	June (0.17) ab	September (0.17) ab	August (0.08) b
Bacteria_Firmicutes_Clostridia_Clostridiales_Peptostreptococcaceae	0.931389	ns	0.00341245	**	0.672271	ns							June (14.5) a	July (12.22) ab	August (5.83) b	September (4.83) b
Bacteria_Firmicutes_Clostridia_Clostridiales_Ruminococcaceae	3.44907e-10	***	0.0414352	*	0.445899	ns		Chamblay (23.33) a	Parcey (2.75) b	Cleron (1.67) b	Belmont (0.5) b		August (8.83) a	September (1.67) b	July (0.67) b	June (0.67) b
Bacteria_Firmicutes_Clostridia_Clostridiales_Syntrophomonadaceae	0.813171	ns	0.526411	ns	0.239511	ns
Bacteria_Firmicutes_Clostridia_Clostridiales_Veillonellaceae	0.145072	ns	0.170586	ns	0.246207	ns
Bacteria_Firmicutes_Clostridia_D8A_2	1.37958e-05	***	0.998711	ns	0.999983	ns		Chamblay (502.33) a	Parcey (7.08) b	Belmont (6) b	Cleron (0.42) b
Bacteria_Firmicutes_Clostridia_Halanaerobiales_Halanaerobiaceae	0.598018	ns	0.179924	ns	0.895775	ns
Bacteria_Firmicutes_Clostridia_Thermoanaerobacterales_Thermodesulfobiaceae	4.27443e-07	***	0.130938	ns	0.115082	ns		Chamblay (2.33) a	Parcey (0.25) b	Belmont (0.17) b	Cleron (0.08) b
Bacteria_Firmicutes_Erysipelotrichi_Erysipelotrichales_Erysipelotrichaceae	0.176264	ns	1.2854e-06	***	0.0271507	*							June (9.5) a	July (9) a	August (3.17) b	September (2.33) b
Bacteria_Fusobacteria	0.00036634	***	0.0660062	ns	0.00185469	**		Belmont (5.5) a	Parcey (2.5) b	Cleron (0.58) b	Chamblay (0.33) b
Bacteria_Fusobacteria_Fusobacteria_Fusobacteriales_Fusobacteriaceae	0.000122158	***	0.0245726	*	0.000851618	***		Belmont (4.83) a	Parcey (2.08) b	Chamblay (0) bc	Cleron (0) c		August (2.83) a	July (1.33) ab	June (1.33) ab	September (0) b
Bacteria_Fusobacteria_Fusobacteria_Fusobacteriales_Leptotrichiaceae	0.164749	ns	0.906578	ns	0.120429	ns
Bacteria_Fusobacteria_Fusobacteria_KD3_66	0.552577	ns	0.335912	ns	0.351599	ns
Bacteria_Gemmatimonadetes	0.00577015	**	0.00441923	**	0.0319994	*		Belmont (8.33) a	Parcey (3.33) ab	Cleron (0.92) b	Chamblay (0.67) b		July (8.22) a	June (1.67) b	September (1.67) b	August (0.75) b
Bacteria_Gemmatimonadetes_Gemmatimonadetes_Gemmatimonadales_Gemmatimonadaceae	0.00630231	**	0.00709029	**	0.0420275	*		Belmont (8.17) a	Parcey (3.17) ab	Cleron (0.83) b	Chamblay (0.33) b		July (7.89) a	September (1.67) b	June (1.5) b	August (0.67) b
Bacteria_Gemmatimonadetes_Gemmatimonadetes_S0134_terrestrial_group	0.728388	ns	0.192351	ns	0.20157	ns
Bacteria_JL_ETNP_Z39	0.557306	ns	0.875075	ns	0.223548	ns
Bacteria_Lentisphaerae	0.00476686	**	0.626791	ns	0.580807	ns		Chamblay (2.33) a	Parcey (0.25) b	Belmont (0.17) b	Cleron (0.17) b
Bacteria_Lentisphaerae_Lentisphaeria_BS5	0.00213254	**	0.82107	ns	0.765393	ns		Chamblay (0.67) a	Belmont (0.17) b	Cleron (0) b	Parcey (0) b
Bacteria_Lentisphaerae_Lentisphaeria_Lentisphaerales_Lentisphaeraceae	0.632231	ns	0.276551	ns	0.413314	ns
Bacteria_Lentisphaerae_Lentisphaeria_PBS_III_20	0.026438	*	0.680005	ns	0.432081	ns		Chamblay (1.33) a	Cleron (0.17) b	Parcey (0.17) b	Belmont (0) b
Bacteria_Nitrospirae	0.594457	ns	0.00784138	**	0.0537203	ns							July (2.67) a	June (0.83) ab	September (0.67) b	August (0.5) b
Bacteria_Nitrospirae_Nitrospira_Nitrospirales_0319_6A21	0.74847	ns	0.162359	ns	0.180006	ns
Bacteria_Nitrospirae_Nitrospira_Nitrospirales_Nitrospiraceae	0.126033	ns	0.0149404	*	0.147867	ns							July (0.67) a	August (0) b	June (0) b	September (0) b
Bacteria_Nitrospirae_Nitrospira_Nitrospirales_OPB95	0.632231	ns	0.382324	ns	0.315284	ns
Bacteria_Planctomycetes	1.69918e-07	***	0.720583	ns	0.924709	ns		Chamblay (2243) a	Parcey (361.25) b	Belmont (310.67) b	Cleron (234.92) b
Bacteria_Planctomycetes_OM190	9.58085e-06	***	0.187187	ns	0.118827	ns		Chamblay (8) a	Belmont (5) a	Parcey (1.83) b	Cleron (0.92) b
Bacteria_Planctomycetes_Phycisphaerae_CCM11a	0.557306	ns	0.414421	ns	0.441737	ns
Bacteria_Planctomycetes_Phycisphaerae_Phycisphaerales_AKAU3564_sediment_group	0.0380617	*	1	ns	1	ns		Chamblay (0.33) a	Belmont (0) ab	Cleron (0) b	Parcey (0) b
Bacteria_Planctomycetes_Phycisphaerae_Phycisphaerales_Phycisphaeraceae	0.000549591	***	0.173558	ns	0.037236	*		Chamblay (6) a	Parcey (2.25) b	Belmont (2) b	Cleron (1.08) b
Bacteria_Planctomycetes_Phycisphaerae_Pla1_lineage	0.242255	ns	0.614945	ns	0.471802	ns
Bacteria_Planctomycetes_Phycisphaerae_S_70	0.632231	ns	0.382324	ns	0.315284	ns
Bacteria_Planctomycetes_Phycisphaerae_S15A_MN16	0.00379149	**	0.0909833	ns	0.019591	*		Belmont (0.33) a	Chamblay (0) ab	Cleron (0) b	Parcey (0) b
Bacteria_Planctomycetes_Phycisphaerae_WD2101_soil_group	0.000449314	***	0.106317	ns	0.0197443	*		Chamblay (14.67) a	Belmont (7.33) b	Parcey (7.25) b	Cleron (2.83) b
Bacteria_Planctomycetes_Planctomycetacia_Brocadiales_Brocadiaceae	0.632231	ns	0.382324	ns	0.315284	ns
Bacteria_Planctomycetes_Planctomycetacia_Planctomycetales_Planctomycetaceae	1.91701e-07	***	0.695557	ns	0.930783	ns		Chamblay (2213.33) a	Parcey (349.08) b	Belmont (293.83) b	Cleron (228.58) b
Bacteria_Planctomycetes_vadinHA49	0.279903	ns	0.0579273	ns	0.0409635	*
Bacteria_Proteobacteria	0.000446988	***	0.0391726	*	0.173875	ns		Belmont (5595.67) a	Cleron (5560.58) a	Parcey (5099.5) a	Chamblay (3641.67) b		June (5976) a	July (5342.44) ab	September (5222) ab	August (4762.5) b
Bacteria_Proteobacteria_Alphaproteobacteria	0.00196436	**	0.00724737	**	0.211782	ns		Cleron (4511.58) a	Belmont (4104.33) a	Parcey (3848.08) ab	Chamblay (2758.67) b		June (5004.83) a	September (3943.83) b	August (3800.92) b	July (3768.33) b
Bacteria_Proteobacteria_Alphaproteobacteria_Caulobacterales	0.073213	ns	0.703283	ns	0.352109	ns
Bacteria_Proteobacteria_Alphaproteobacteria_Caulobacterales_Caulobacteraceae	0.0413559	*	0.00554092	**	0.0247043	*		Belmont (34.17) a	Parcey (25.58) ab	Cleron (18.33) ab	Chamblay (6.67) b		July (34.89) a	September (30.67) a	August (19.08) ab	June (4.17) b
Bacteria_Proteobacteria_Alphaproteobacteria_Caulobacterales_Hyphomonadaceae	0.124414	ns	0.24917	ns	0.207247	ns
Bacteria_Proteobacteria_Alphaproteobacteria_DB1_14	0.000282413	***	0.11334	ns	0.129003	ns		Belmont (9.5) a	Parcey (5.42) b	Cleron (2.5) b	Chamblay (1.33) b
Bacteria_Proteobacteria_Alphaproteobacteria_Rhizobiales	0.0505823	ns	0.00110617	**	0.520422	ns							August (1008.17) a	September (800.17) ab	July (614.22) b	June (563.83) b
Bacteria_Proteobacteria_Alphaproteobacteria_Rhizobiales_1174_901_12	0.396192	ns	0.897696	ns	0.463043	ns
Bacteria_Proteobacteria_Alphaproteobacteria_Rhizobiales_A0839	0.0346431	*	0.0937826	ns	0.0168758	*		Belmont (9.67) a	Parcey (4.75) ab	Chamblay (4.67) ab	Cleron (3) b
Bacteria_Proteobacteria_Alphaproteobacteria_Rhizobiales_alphaI_cluster	0.0409741	*	0.0189604	*	0.0922636	ns		Chamblay (2.67) a	Parcey (1.5) a	Belmont (1.33) a	Cleron (0.33) a		July (2.11) a	June (1.33) ab	August (0.83) ab	September (0.17) b
Bacteria_Proteobacteria_Alphaproteobacteria_Rhizobiales_Aurantimonadaceae	0.371256	ns	0.166108	ns	0.062901	ns
Bacteria_Proteobacteria_Alphaproteobacteria_Rhizobiales_BCf3_20	0.040286	*	0.0134471	*	0.117223	ns		Chamblay (9) a	Belmont (4.83) ab	Parcey (3.58) ab	Cleron (1) b		August (7.75) a	June (1.17) b	September (0.83) b	July (0.67) b
Bacteria_Proteobacteria_Alphaproteobacteria_Rhizobiales_Beijerinckiaceae	0.332957	ns	0.0956704	ns	0.143372	ns
Bacteria_Proteobacteria_Alphaproteobacteria_Rhizobiales_Bradyrhizobiaceae	0.211936	ns	0.0562278	ns	0.388013	ns
Bacteria_Proteobacteria_Alphaproteobacteria_Rhizobiales_Brucellaceae	0.460394	ns	0.0103201	*	0.640638	ns							July (1.11) a	June (0.17) ab	August (0.08) b	September (0) b
Bacteria_Proteobacteria_Alphaproteobacteria_Rhizobiales_C2U	0.0029896	**	0.000204636	***	0.923764	ns		Cleron (298.67) a	Belmont (298.5) a	Parcey (221.5) ab	Chamblay (71.33) b		September (304.83) a	August (304.75) a	July (210.11) ab	June (145) b
Bacteria_Proteobacteria_Alphaproteobacteria_Rhizobiales_Candidatus_Liberibacter	1.25038e-05	***	0.0345585	*	0.0318793	*		Belmont (6.67) a	Parcey (0.67) b	Cleron (0.17) b	Chamblay (0) b		August (3.08) a	July (1) a	June (0.33) a	September (0.33) a
Bacteria_Proteobacteria_Alphaproteobacteria_Rhizobiales_DUNssu371	0.922174	ns	0.213121	ns	0.856554	ns
Bacteria_Proteobacteria_Alphaproteobacteria_Rhizobiales_F0723	3.03808e-10	***	1.77443e-10	***	6.84543e-09	***		Belmont (157.67) a	Chamblay (53) b	Parcey (45) b	Cleron (17) b		August (125.67) a	June (19) b	September (15.17) b	July (15.11) b
Bacteria_Proteobacteria_Alphaproteobacteria_Rhizobiales_Family_Incertae_Sedis	4.44416e-05	***	0.0547653	ns	0.465134	ns		Belmont (11.33) a	Parcey (7.17) ab	Chamblay (3.67) bc	Cleron (2.42) c
Bacteria_Proteobacteria_Alphaproteobacteria_Rhizobiales_FFCH5858	0.632231	ns	0.382324	ns	0.315284	ns
Bacteria_Proteobacteria_Alphaproteobacteria_Rhizobiales_FukuN57	0.100783	ns	0.707879	ns	0.448043	ns
Bacteria_Proteobacteria_Alphaproteobacteria_Rhizobiales_Hyphomicrobiaceae	0.00653901	**	0.111192	ns	0.939759	ns		Parcey (184.5) a	Belmont (154.67) ab	Chamblay (133.33) ab	Cleron (75.08) b
Bacteria_Proteobacteria_Alphaproteobacteria_Rhizobiales_JG35_K1_AG5	0.000239007	***	0.261962	ns	0.0484526	*		Belmont (68.83) a	Parcey (45.33) a	Cleron (21.75) b	Chamblay (15.33) b
Bacteria_Proteobacteria_Alphaproteobacteria_Rhizobiales_KF_JG30_B3	0.632231	ns	0.276551	ns	0.413314	ns
Bacteria_Proteobacteria_Alphaproteobacteria_Rhizobiales_Methylobacteriaceae	0.0653096	ns	0.0980715	ns	0.306144	ns
Bacteria_Proteobacteria_Alphaproteobacteria_Rhizobiales_Methylocystaceae	0.073449	ns	0.257382	ns	0.964274	ns
Bacteria_Proteobacteria_Alphaproteobacteria_Rhizobiales_MNG7	0.0138465	*	0.0134777	*	0.111887	ns		Belmont (23.5) a	Chamblay (19) ab	Cleron (13.83) b	Parcey (13.58) b		July (22.78) a	August (15.58) ab	June (13) b	September (9.5) b
Bacteria_Proteobacteria_Alphaproteobacteria_Rhizobiales_Phyllobacteriaceae	1.11379e-05	***	0.414382	ns	0.0664565	ns		Parcey (54.83) a	Belmont (39.83) ab	Cleron (21.33) bc	Chamblay (5) c
Bacteria_Proteobacteria_Alphaproteobacteria_Rhizobiales_Rhizobiaceae	0.684958	ns	0.0311989	*	0.0682009	ns							July (10.33) a	September (9.33) a	August (7.42) a	June (5.83) a
Bacteria_Proteobacteria_Alphaproteobacteria_Rhizobiales_Rhodobiaceae	0.205044	ns	0.00715879	**	0.284486	ns							July (3.67) a	September (3.67) a	June (1.67) ab	August (1.08) b
Bacteria_Proteobacteria_Alphaproteobacteria_Rhizobiales_Xanthobacteraceae	0.140425	ns	0.184792	ns	0.830322	ns
Bacteria_Proteobacteria_Alphaproteobacteria_Rhodobacterales	0.000518299	***	0.00238774	**	0.480277	ns		Cleron (3084.75) a	Parcey (1946) b	Chamblay (1679.33) b	Belmont (1502.17) b		June (3617.67) a	September (2246.67) b	August (1980.25) b	July (1719) b
Bacteria_Proteobacteria_Alphaproteobacteria_Rhodobacterales_Rhodobacteraceae	0.000518299	***	0.00238774	**	0.480277	ns		Cleron (3084.75) a	Parcey (1946) b	Chamblay (1679.33) b	Belmont (1502.17) b		June (3617.67) a	September (2246.67) b	August (1980.25) b	July (1719) b
Bacteria_Proteobacteria_Alphaproteobacteria_Rhodospirillales	0.0100385	*	0.148762	ns	0.601048	ns		Chamblay (94.67) a	Cleron (44.33) b	Parcey (40.83) b	Belmont (27.17) b
Bacteria_Proteobacteria_Alphaproteobacteria_Rhodospirillales_Acetobacteraceae	0.082051	ns	0.00777896	**	0.598626	ns							June (46.33) a	July (32) ab	August (26) ab	September (11.5) b
Bacteria_Proteobacteria_Alphaproteobacteria_Rhodospirillales_Acetobacteriaceae	0.511523	ns	0.0982999	ns	0.0266845	*
Bacteria_Proteobacteria_Alphaproteobacteria_Rhodospirillales_Candidatus_Alysiosphaera	0.0256526	*	0.213947	ns	0.501609	ns		Chamblay (3) a	Belmont (1.17) ab	Cleron (0.5) b	Parcey (0.5) b
Bacteria_Proteobacteria_Alphaproteobacteria_Rhodospirillales_Family_Incertae_Sedis	0.632231	ns	0.382324	ns	0.315284	ns
Bacteria_Proteobacteria_Alphaproteobacteria_Rhodospirillales_I_10	0.69188	ns	0.270441	ns	0.420992	ns
Bacteria_Proteobacteria_Alphaproteobacteria_Rhodospirillales_Rhodospirillaceae	0.059278	ns	0.690405	ns	0.0665237	ns
Bacteria_Proteobacteria_Alphaproteobacteria_Rhodospirillales_wr0007	0.00320678	**	0.990937	ns	0.636737	ns		Chamblay (48) a	Cleron (9.08) b	Belmont (8) b	Parcey (7.67) b
Bacteria_Proteobacteria_Alphaproteobacteria_Rickettsiales	0.101667	ns	0.00571547	**	0.0844536	ns							July (249.22) a	June (27.33) b	August (25) b	September (17.5) b
Bacteria_Proteobacteria_Alphaproteobacteria_Rickettsiales_Anaplasmataceae	0.0524435	ns	1	ns	1	ns
Bacteria_Proteobacteria_Alphaproteobacteria_Rickettsiales_Candidatus_Captivus	0.117686	ns	0.0489594	*	0.0144827	*							July (0.89) a	June (0.67) a	August (0.25) a	September (0.17) a
Bacteria_Proteobacteria_Alphaproteobacteria_Rickettsiales_Candidatus_Odyssella	0.134257	ns	0.0238957	*	0.00240885	**							August (8.92) a	June (6.67) a	September (5) a	July (1.67) a
Bacteria_Proteobacteria_Alphaproteobacteria_Rickettsiales_Family_Incertae_Sedis	0.0585351	ns	0.804783	ns	0.992146	ns
Bacteria_Proteobacteria_Alphaproteobacteria_Rickettsiales_Ho.lab.	0.608685	ns	0.00238423	**	0.754381	ns							July (3.78) a	August (0) b	June (0) b	September (0) b
Bacteria_Proteobacteria_Alphaproteobacteria_Rickettsiales_Holosporaceae	0.00459703	**	0.504869	ns	0.407653	ns		Chamblay (7.67) a	Cleron (3.33) ab	Parcey (1.5) b	Belmont (0.83) b
Bacteria_Proteobacteria_Alphaproteobacteria_Rickettsiales_LR_A2_29	0.390261	ns	0.526411	ns	0.459578	ns
Bacteria_Proteobacteria_Alphaproteobacteria_Rickettsiales_LWSR_14	0.609755	ns	0.781805	ns	0.849976	ns
Bacteria_Proteobacteria_Alphaproteobacteria_Rickettsiales_mitochondria	0.081315	ns	0.00572193	**	0.104612	ns							July (235.67) a	June (16.67) b	September (7.5) b	August (7.42) b
Bacteria_Proteobacteria_Alphaproteobacteria_Rickettsiales_RB446	0.211262	ns	0.473622	ns	0.68512	ns
Bacteria_Proteobacteria_Alphaproteobacteria_Rickettsiales_Rickettsiaceae	0.96636	ns	0.247655	ns	0.098233	ns
Bacteria_Proteobacteria_Alphaproteobacteria_Rickettsiales_SM2D12	0.0546165	ns	0.830944	ns	0.460678	ns
Bacteria_Proteobacteria_Alphaproteobacteria_Sphingomonadales	1.1301e-05	***	0.273264	ns	0.156152	ns		Belmont (1265.5) a	Parcey (705.25) b	Cleron (565.67) bc	Chamblay (144) c
Bacteria_Proteobacteria_Alphaproteobacteria_Sphingomonadales_AKIW852	0.035637	*	0.295866	ns	0.508967	ns		Belmont (2.17) a	Parcey (1.42) a	Cleron (0.58) a	Chamblay (0) a
Bacteria_Proteobacteria_Alphaproteobacteria_Sphingomonadales_DSSF69	0.0721052	ns	0.0544034	ns	0.181859	ns
Bacteria_Proteobacteria_Alphaproteobacteria_Sphingomonadales_Erythrobacteraceae	0.00244914	**	0.00115023	**	0.117657	ns		Belmont (8.33) a	Parcey (4.17) ab	Chamblay (2) ab	Cleron (0.83) b		July (8.78) a	June (2) b	August (1.42) b	September (1.33) b
Bacteria_Proteobacteria_Alphaproteobacteria_Sphingomonadales_Family_Incertae_Sedis	0.242255	ns	0.614945	ns	0.471802	ns
Bacteria_Proteobacteria_Alphaproteobacteria_Sphingomonadales_GOBB3_C201	0.00770903	**	0.291535	ns	0.29946	ns		Belmont (201.5) a	Cleron (193.08) a	Parcey (122) ab	Chamblay (24.33) b
Bacteria_Proteobacteria_Alphaproteobacteria_Sphingomonadales_Sphingomonadaceae	0.145811	ns	0.0606779	ns	0.245952	ns
Bacteria_Proteobacteria_Alphaproteobacteria_Sphingomonadales_SWB04	0.189345	ns	0.0500655	ns	0.318644	ns
Bacteria_Proteobacteria_ARKDMS_49	0.047545	*	0.166682	ns	0.0210543	*		Chamblay (3.67) a	Cleron (2.83) a	Parcey (1.08) a	Belmont (0.67) a
Bacteria_Proteobacteria_ARKICE_90	0.632231	ns	0.276551	ns	0.413314	ns
Bacteria_Proteobacteria_Betaproteobacteria	0.000646206	***	0.000242206	***	0.0634979	ns		Belmont (883.17) a	Parcey (653) a	Cleron (640.17) a	Chamblay (237.33) b		July (917.78) a	September (807.5) a	June (506.67) b	August (448.67) b
Bacteria_Proteobacteria_Betaproteobacteria_B1_7BS	0.011404	*	0.0448559	*	0.125506	ns		Belmont (5.5) a	Parcey (1) b	Cleron (0.5) b	Chamblay (0.33) b		July (4.56) a	June (0.67) ab	August (0.42) b	September (0.33) b
Bacteria_Proteobacteria_Betaproteobacteria_Burkholderiales	0.000984856	***	0.000545545	***	0.0549566	ns		Belmont (691.67) a	Parcey (582.75) a	Cleron (555.92) a	Chamblay (178) b		July (751.11) a	September (712) a	June (451.5) b	August (383.92) b
Bacteria_Proteobacteria_Betaproteobacteria_Burkholderiales_Alcaligenaceae	0.0175031	*	0.0143986	*	0.938182	ns		Belmont (140.5) a	Parcey (110.42) ab	Cleron (79.33) ab	Chamblay (19.67) b		September (161) a	July (104.89) ab	August (76) b	June (59.5) b
Bacteria_Proteobacteria_Betaproteobacteria_Burkholderiales_Burkholderiaceae	0.00378463	**	0.00817088	**	0.0153051	*		Belmont (5.17) a	Parcey (1.08) b	Cleron (0.5) b	Chamblay (0.33) b		July (4.67) a	August (0.5) b	September (0.33) b	June (0.17) b
Bacteria_Proteobacteria_Betaproteobacteria_Burkholderiales_CM1G08	0.166108	ns	0.0434117	*	0.0622123	ns							July (1.78) a	June (1.5) ab	September (0.67) ab	August (0.33) b
Bacteria_Proteobacteria_Betaproteobacteria_Burkholderiales_Comamonadaceae	0.00951985	**	0.000653711	***	0.0277535	*		Cleron (434.5) a	Belmont (393.17) a	Parcey (369.58) a	Chamblay (147.33) b		July (527.33) a	September (471) ab	June (319.5) bc	August (246.75) c
Bacteria_Proteobacteria_Betaproteobacteria_Burkholderiales_Family_Incertae_Sedis	0.00549717	**	0.000384999	***	0.00671198	**		Cleron (2.5) a	Parcey (0.92) b	Belmont (0.83) b	Chamblay (0.33) b		July (2.67) a	June (2.5) a	August (0.58) b	September (0.17) b
Bacteria_Proteobacteria_Betaproteobacteria_Burkholderiales_Oxalobacteraceae	0.000425851	***	0.0232886	*	0.00491713	**		Belmont (48.17) a	Parcey (18.5) b	Cleron (12.25) b	Chamblay (4.67) b		August (30.75) a	July (15.67) a	September (14.67) a	June (12.33) a
Bacteria_Proteobacteria_Betaproteobacteria_Hot_Creek_32	0.0758958	ns	0.157516	ns	0.0858448	ns
Bacteria_Proteobacteria_Betaproteobacteria_Hydrogenophilales	0.860458	ns	0.526411	ns	0.239511	ns
Bacteria_Proteobacteria_Betaproteobacteria_Hydrogenophilales_Hydrogenophilaceae	0.860458	ns	0.526411	ns	0.239511	ns
Bacteria_Proteobacteria_Betaproteobacteria_Methylophilales	0.00631536	**	0.00325377	**	0.0257698	*		Belmont (27.67) a	Cleron (17.5) ab	Parcey (5.75) b	Chamblay (3.67) b		July (27.33) a	September (19.17) ab	June (6.67) b	August (4.58) b
Bacteria_Proteobacteria_Betaproteobacteria_Methylophilales_Methylophilaceae	0.00631536	**	0.00325377	**	0.0257698	*		Belmont (27.67) a	Cleron (17.5) ab	Parcey (5.75) b	Chamblay (3.67) b		July (27.33) a	September (19.17) ab	June (6.67) b	August (4.58) b
Bacteria_Proteobacteria_Betaproteobacteria_Neisseriales	0.395582	ns	0.871138	ns	0.432122	ns
Bacteria_Proteobacteria_Betaproteobacteria_Neisseriales_Neisseriaceae	0.395582	ns	0.871138	ns	0.432122	ns
Bacteria_Proteobacteria_Betaproteobacteria_Nitrosomonadales	0.000668464	***	0.053964	ns	0.505681	ns		Belmont (15) a	Parcey (6.83) b	Cleron (4) b	Chamblay (3) b
Bacteria_Proteobacteria_Betaproteobacteria_Nitrosomonadales_Nitrosomonadaceae	0.000668464	***	0.053964	ns	0.505681	ns		Belmont (15) a	Parcey (6.83) b	Cleron (4) b	Chamblay (3) b
Bacteria_Proteobacteria_Betaproteobacteria_oca12	0.405421	ns	0.228996	ns	0.00871724	**
Bacteria_Proteobacteria_Betaproteobacteria_Rhodocyclales	7.2379e-07	***	0.00593534	**	0.013292	*		Belmont (31.5) a	Chamblay (19.33) b	Parcey (11.08) b	Cleron (8.83) b		July (22.67) a	August (13.42) b	June (10.33) b	September (9.83) b
Bacteria_Proteobacteria_Betaproteobacteria_Rhodocyclales_Rhodocyclaceae	7.2379e-07	***	0.00593534	**	0.013292	*		Belmont (31.5) a	Chamblay (19.33) b	Parcey (11.08) b	Cleron (8.83) b		July (22.67) a	August (13.42) b	June (10.33) b	September (9.83) b
Bacteria_Proteobacteria_Betaproteobacteria_SC_I_84	0.0761739	ns	0.130717	ns	0.597888	ns
Bacteria_Proteobacteria_Betaproteobacteria_sl1313	0.00013662	***	0.0130871	*	0.0142468	*		Belmont (4.33) a	Parcey (0.5) b	Cleron (0.25) b	Chamblay (0) b		July (3.22) a	August (0.5) b	June (0) b	September (0) b
Bacteria_Proteobacteria_Betaproteobacteria_TRA3_20	0.240482	ns	0.00992663	**	0.00550098	**							July (0.89) a	September (0.83) ab	June (0.17) ab	August (0) b
Bacteria_Proteobacteria_Betaproteobacteria_UCT_N117	0.46147	ns	0.125471	ns	0.55854	ns
Bacteria_Proteobacteria_Deltaproteobacteria	0.0126783	*	0.968864	ns	0.998986	ns		Chamblay (240.33) a	Belmont (38) b	Cleron (27.17) b	Parcey (26.58) b
Bacteria_Proteobacteria_Deltaproteobacteria_43F_1404R	0.504218	ns	0.382324	ns	0.633368	ns
Bacteria_Proteobacteria_Deltaproteobacteria_Bdellovibrionales_Bacteriovoraceae	1.32913e-05	***	3.76388e-05	***	0.000159768	***		Belmont (1.33) a	Cleron (0.33) b	Parcey (0.08) b	Chamblay (0) b		July (1.22) a	June (0.17) b	August (0.08) b	September (0) b
Bacteria_Proteobacteria_Deltaproteobacteria_Bdellovibrionales_Bdellovibrionaceae	0.00313118	**	0.293875	ns	0.174237	ns		Belmont (6) a	Chamblay (3) ab	Parcey (2.83) b	Cleron (2.75) b
Bacteria_Proteobacteria_Deltaproteobacteria_Desulfobacterales_Desulfobacteraceae	0.282728	ns	0.208446	ns	0.427321	ns
Bacteria_Proteobacteria_Deltaproteobacteria_Desulfobacterales_Desulfobulbaceae	0.0016122	**	0.00109234	**	0.171714	ns		Chamblay (5) a	Belmont (2.17) b	Parcey (1.83) b	Cleron (0.92) b		July (3.33) a	August (1.58) b	September (1.5) b	June (0.5) b
Bacteria_Proteobacteria_Deltaproteobacteria_Desulfobacterales_Nitrospinaceae	0.860458	ns	0.145491	ns	0.94629	ns
Bacteria_Proteobacteria_Deltaproteobacteria_Desulfovibrionales_Desulfomicrobiaceae	0.242255	ns	0.614945	ns	0.471802	ns
Bacteria_Proteobacteria_Deltaproteobacteria_Desulfurellales_Desulfurellaceae	0.908447	ns	0.103523	ns	0.930063	ns
Bacteria_Proteobacteria_Deltaproteobacteria_Desulfuromonadales_Desulfuromonadaceae	0.947942	ns	0.178558	ns	0.788505	ns
Bacteria_Proteobacteria_Deltaproteobacteria_Desulfuromonadales_Geobacteraceae	0.255421	ns	0.0543213	ns	0.00622851	**
Bacteria_Proteobacteria_Deltaproteobacteria_Desulfuromonadales_M20_Pitesti	0.246565	ns	0.0263027	*	0.17682	ns							July (0.78) a	August (0) b	June (0) b	September (0) b
Bacteria_Proteobacteria_Deltaproteobacteria_GR_WP33_30	0.016425	*	0.408236	ns	0.613203	ns		Chamblay (4.67) a	Belmont (2) ab	Parcey (1.42) b	Cleron (0.92) b
Bacteria_Proteobacteria_Deltaproteobacteria_Myxococcales_0319_6G20	0.000183574	***	0.00049944	***	0.448782	ns		Chamblay (13) a	Belmont (9.5) a	Cleron (4.58) b	Parcey (4.08) b		August (10.25) a	September (6) b	June (3.33) b	July (2.33) b
Bacteria_Proteobacteria_Deltaproteobacteria_Myxococcales_Cystobacterineae	0.000377997	***	0.232606	ns	0.426331	ns		Chamblay (4) a	Belmont (0.67) b	Parcey (0.58) b	Cleron (0.17) b
Bacteria_Proteobacteria_Deltaproteobacteria_Myxococcales_JG37_AG_15	0.103623	ns	0.00703312	**	0.00893609	**							July (2.33) a	June (1.17) ab	September (1) ab	August (0.33) b
Bacteria_Proteobacteria_Deltaproteobacteria_Myxococcales_mle1_27	0.429843	ns	0.766994	ns	0.571829	ns
Bacteria_Proteobacteria_Deltaproteobacteria_Myxococcales_Nannocystineae	0.0970757	ns	0.0108542	*	0.634724	ns							July (4.22) a	September (3.67) ab	August (1.25) b	June (1) b
Bacteria_Proteobacteria_Deltaproteobacteria_Myxococcales_Sorangiineae	0.0150584	*	0.993088	ns	0.998062	ns		Chamblay (207.33) a	Cleron (11.33) b	Parcey (7.33) b	Belmont (5.5) b
Bacteria_Proteobacteria_Deltaproteobacteria_SAR324_clade.Marine_group_B.	0.557306	ns	0.414421	ns	0.441737	ns
Bacteria_Proteobacteria_Deltaproteobacteria_Sh765B_TzT_29	0.0416541	*	0.0163413	*	0.0558972	ns		Parcey (1.33) a	Belmont (1.17) a	Cleron (0.17) a	Chamblay (0) a		July (1.89) a	June (0.67) ab	August (0.25) b	September (0.17) b
Bacteria_Proteobacteria_Deltaproteobacteria_Syntrophobacterales_Syntrophaceae	0.721251	ns	0.271008	ns	0.910518	ns
Bacteria_Proteobacteria_Deltaproteobacteria_Syntrophobacterales_Syntrophobacteraceae	0.0773128	ns	0.886869	ns	0.796828	ns
Bacteria_Proteobacteria_Epsilonproteobacteria	0.580287	ns	0.490052	ns	0.41463	ns
Bacteria_Proteobacteria_Epsilonproteobacteria_Campylobacterales_Campylobacteraceae	0.511523	ns	0.352632	ns	0.64612	ns
Bacteria_Proteobacteria_Epsilonproteobacteria_Campylobacterales_Helicobacteraceae	0.586936	ns	0.594306	ns	0.310529	ns
Bacteria_Proteobacteria_Gammaproteobacteria	0.000789755	***	0.0876116	ns	0.017851	*		Parcey (430.83) a	Belmont (363.5) ab	Chamblay (323) ab	Cleron (277.17) b
Bacteria_Proteobacteria_Gammaproteobacteria_Aeromonadales	0.0948345	ns	0.531488	ns	0.293434	ns
Bacteria_Proteobacteria_Gammaproteobacteria_Aeromonadales_Aeromonadaceae	0.0948345	ns	0.531488	ns	0.293434	ns
Bacteria_Proteobacteria_Gammaproteobacteria_Alteromonadales	1.11354e-05	***	0.00051905	***	0.0217006	*		Belmont (16.17) a	Parcey (8.08) b	Cleron (2.5) c	Chamblay (1.33) c		July (13.89) a	June (7.17) b	August (3.42) b	September (3.17) b
Bacteria_Proteobacteria_Gammaproteobacteria_Alteromonadales_Alteromonadaceae	1.11354e-05	***	0.00051905	***	0.0217006	*		Belmont (16.17) a	Parcey (8.08) b	Cleron (2.5) c	Chamblay (1.33) c		July (13.89) a	June (7.17) b	August (3.42) b	September (3.17) b
Bacteria_Proteobacteria_Gammaproteobacteria_B38	0.632231	ns	0.276551	ns	0.413314	ns
Bacteria_Proteobacteria_Gammaproteobacteria_BD72BR169	0.14341	ns	1	ns	0.381333	ns
Bacteria_Proteobacteria_Gammaproteobacteria_Chromatiales	6.20024e-06	***	0.135904	ns	0.594368	ns		Cleron (32) a	Belmont (6.67) b	Parcey (5.75) b	Chamblay (3.67) b
Bacteria_Proteobacteria_Gammaproteobacteria_Chromatiales_Chromatiaceae	6.20024e-06	***	0.135904	ns	0.594368	ns		Cleron (32) a	Belmont (6.67) b	Parcey (5.75) b	Chamblay (3.67) b
Bacteria_Proteobacteria_Gammaproteobacteria_E01_9C_26_marine_group	0.069365	ns	0.268228	ns	0.214707	ns
Bacteria_Proteobacteria_Gammaproteobacteria_EC3	0.436831	ns	0.894554	ns	0.265105	ns
Bacteria_Proteobacteria_Gammaproteobacteria_Enterobacteriales	0.549614	ns	0.209068	ns	0.394054	ns
Bacteria_Proteobacteria_Gammaproteobacteria_Enterobacteriales_Enterobacteriaceae	0.549614	ns	0.209068	ns	0.394054	ns
Bacteria_Proteobacteria_Gammaproteobacteria_KI89A_clade	0.0273271	*	0.0101591	*	0.160991	ns		Belmont (3) a	Parcey (1.5) ab	Cleron (0.33) b	Chamblay (0) b		July (3.22) a	June (1) ab	September (0.67) ab	August (0.08) b
Bacteria_Proteobacteria_Gammaproteobacteria_Legionellales	0.00189006	**	0.744115	ns	0.773637	ns		Chamblay (194) a	Parcey (62.92) b	Cleron (47.42) b	Belmont (15.83) b
Bacteria_Proteobacteria_Gammaproteobacteria_Legionellales_Coxiellaceae	6.16677e-05	***	0.763289	ns	0.760101	ns		Chamblay (91.67) a	Parcey (22.58) b	Cleron (16) b	Belmont (8.33) b
Bacteria_Proteobacteria_Gammaproteobacteria_Legionellales_Legionellaceae	0.0226382	*	0.640101	ns	0.753335	ns		Chamblay (102.33) a	Parcey (40.33) ab	Cleron (31.42) ab	Belmont (7.5) b
Bacteria_Proteobacteria_Gammaproteobacteria_Methylococcales	0.00213254	**	0.00753007	**	0.0284093	*		Belmont (2) a	Chamblay (0.67) ab	Parcey (0.42) b	Cleron (0.25) b		July (1.56) a	September (0.67) ab	August (0.25) b	June (0.17) b
Bacteria_Proteobacteria_Gammaproteobacteria_Methylococcales_Crenotrichaceae	0.460075	ns	0.134426	ns	0.751904	ns
Bacteria_Proteobacteria_Gammaproteobacteria_Methylococcales_IheB2_23	0.242255	ns	0.614945	ns	0.471802	ns
Bacteria_Proteobacteria_Gammaproteobacteria_Methylococcales_Methylococcaceae	0.000258072	***	0.0112923	*	0.00100664	**		Belmont (1) a	Chamblay (0.33) ab	Parcey (0.08) b	Cleron (0) b		July (0.67) a	June (0.17) ab	August (0.08) b	September (0) b
Bacteria_Proteobacteria_Gammaproteobacteria_NKB5	0.000282992	***	0.799877	ns	0.382818	ns		Chamblay (45.33) a	Cleron (17.17) b	Parcey (13.25) b	Belmont (7.17) b
Bacteria_Proteobacteria_Gammaproteobacteria_Oceanospirillales	0.0989953	ns	0.668849	ns	0.401202	ns
Bacteria_Proteobacteria_Gammaproteobacteria_Oceanospirillales_oc58	0.396192	ns	0.57563	ns	0.68512	ns
Bacteria_Proteobacteria_Gammaproteobacteria_Oceanospirillales_Oceanospirillaceae	0.242255	ns	0.614945	ns	0.471802	ns
Bacteria_Proteobacteria_Gammaproteobacteria_Order_Incertae_Sedis	0.0465611	*	0.128428	ns	0.416229	ns		Belmont (1) a	Parcey (0.67) a	Chamblay (0) a	Cleron (0) a
Bacteria_Proteobacteria_Gammaproteobacteria_Order_Incertae_Sedis_Family_Incertae_Sedis	0.0465611	*	0.128428	ns	0.416229	ns		Belmont (1) a	Parcey (0.67) a	Chamblay (0) a	Cleron (0) a
Bacteria_Proteobacteria_Gammaproteobacteria_Pseudomonadales	0.0213787	*	0.0631507	ns	0.172231	ns		Belmont (41.5) a	Parcey (29.33) ab	Cleron (19.67) ab	Chamblay (3) b
Bacteria_Proteobacteria_Gammaproteobacteria_Pseudomonadales_Moraxellaceae	0.0104663	*	0.0264982	*	0.283481	ns		Belmont (36.17) a	Parcey (23.5) ab	Cleron (12.83) b	Chamblay (1) b		September (31.33) a	July (30.22) a	August (13.33) ab	June (6) b
Bacteria_Proteobacteria_Gammaproteobacteria_Pseudomonadales_Pseudomonadaceae	0.681166	ns	0.847757	ns	0.130305	ns
Bacteria_Proteobacteria_Gammaproteobacteria_Run_SP154	0.344933	ns	0.526411	ns	0.536878	ns
Bacteria_Proteobacteria_Gammaproteobacteria_Thiotrichales	0.0984385	ns	0.693544	ns	0.765393	ns
Bacteria_Proteobacteria_Gammaproteobacteria_Thiotrichales_EV818SWSAP88	0.0524435	ns	1	ns	1	ns
Bacteria_Proteobacteria_Gammaproteobacteria_Thiotrichales_Thiotrichaceae	0.429843	ns	0.614945	ns	0.68512	ns
Bacteria_Proteobacteria_Gammaproteobacteria_WN_HWB_116	0.120745	ns	0.857193	ns	0.895775	ns
Bacteria_Proteobacteria_Gammaproteobacteria_Xanthomonadales	0.000931099	***	0.293467	ns	0.197932	ns		Parcey (300) a	Belmont (255.67) ab	Cleron (149.67) bc	Chamblay (65.33) c
Bacteria_Proteobacteria_Gammaproteobacteria_Xanthomonadales_Sinobacteraceae	0.0104545	*	0.171539	ns	0.165076	ns		Belmont (42.17) a	Parcey (28.83) ab	Chamblay (28.67) ab	Cleron (16.17) b
Bacteria_Proteobacteria_Gammaproteobacteria_Xanthomonadales_Xanthomonadaceae	0.00132223	**	0.264601	ns	0.204179	ns		Parcey (271.17) a	Belmont (213.5) ab	Cleron (133.5) b	Chamblay (36.67) b
Bacteria_Proteobacteria_SPOTSOCT00m83	0.0366234	*	0.143146	ns	0.0921383	ns		Belmont (1.67) a	Parcey (0.17) ab	Cleron (0.08) b	Chamblay (0) b
Bacteria_Proteobacteria_TA18	4.25193e-06	***	0.00462049	**	0.0685659	ns		Belmont (10.33) a	Chamblay (6.33) ab	Parcey (4.42) bc	Cleron (2.17) c		August (7.33) a	July (4.67) ab	September (4.17) bc	June (0.83) c
Bacteria_SM2F11	0.0825917	ns	0.29965	ns	0.0254668	*
Bacteria_Spirochaetes	0.000767903	***	0.000830839	***	0.0215425	*		Belmont (2.17) a	Chamblay (2) a	Parcey (1) ab	Cleron (0) b		July (2.33) a	August (0.67) b	June (0.17) b	September (0.17) b
Bacteria_Spirochaetes_Spirochaetes_Spirochaetales_Leptospiraceae	0.000767903	***	0.000830839	***	0.0215425	*		Belmont (2.17) a	Chamblay (2) a	Parcey (1) ab	Cleron (0) b		July (2.33) a	August (0.67) b	June (0.17) b	September (0.17) b
Bacteria_Tenericutes	0.465806	ns	0.00263866	**	0.290175	ns							July (13.44) a	August (8.92) ab	September (7.83) ab	June (4.33) b
Bacteria_Tenericutes_Mollicutes_Haloplasmatales_Haloplasmataceae	0.189427	ns	0.799361	ns	0.876138	ns
Bacteria_Tenericutes_Mollicutes_Mycoplasmatales_Mycoplasmataceae	0.409434	ns	0.00573281	**	0.301609	ns							July (12.44) a	August (8.67) ab	September (7.67) ab	June (4) b
Bacteria_Tenericutes_Mollicutes_RF9	0.810299	ns	0.279279	ns	0.496654	ns
Bacteria_TM6	0.000221958	***	0.769758	ns	0.926341	ns		Chamblay (15.33) a	Parcey (4.08) b	Cleron (3) b	Belmont (1.67) b
Bacteria_Verrucomicrobia_Candidatus_Methylacidiphilum	0.242255	ns	0.614945	ns	0.471802	ns
Bacteria_Verrucomicrobia_OPB35_soil_group	0.00804911	**	0.00358524	**	0.053168	ns		Belmont (9.67) a	Parcey (3.5) ab	Chamblay (1) ab	Cleron (1) b		July (9.78) a	September (2) b	August (0.83) b	June (0.83) b
Bacteria_Verrucomicrobia_Opitutae_Opitutales_Opitutaceae	0.153167	ns	0.0576651	ns	0.114788	ns
Bacteria_Verrucomicrobia_Opitutae_vadinHA64	0.853106	ns	0.0250377	*	0.608289	ns							July (1) a	September (0.33) a	August (0.17) a	June (0) a
Bacteria_Verrucomicrobia_Spartobacteria_Chthoniobacterales_Chthoniobacteraceae	0.0051031	**	0.0378405	*	0.211787	ns		Chamblay (6) a	Belmont (2.33) ab	Parcey (1.75) b	Cleron (1) b		July (3.33) a	August (2.08) a	June (0.83) a	September (0.83) a
Bacteria_Verrucomicrobia_Spartobacteria_Chthoniobacterales_DA101_soil_group	0.130842	ns	0.0432441	*	0.367763	ns							July (7.33) a	June (4) ab	August (1.83) b	September (1.17) b
Bacteria_Verrucomicrobia_Spartobacteria_Chthoniobacterales_FukuN18_freshwater_group	0.0183061	*	0.958719	ns	0.986087	ns		Chamblay (2.67) a	Belmont (0.33) ab	Cleron (0.25) b	Parcey (0) b
Bacteria_Verrucomicrobia_Spartobacteria_Chthoniobacterales_LD29	0.557306	ns	0.414421	ns	0.441737	ns
Bacteria_Verrucomicrobia_Spartobacteria_Chthoniobacterales_Xiphinematobacteraceae	0.000582089	***	0.261937	ns	0.724774	ns		Chamblay (7.67) a	Parcey (1.83) b	Belmont (1) b	Cleron (0.25) b
Bacteria_Verrucomicrobia_Verrucomicrobiae_Verrucomicrobiales_DEV007	0.00268928	**	0.104012	ns	0.12269	ns		Belmont (1.83) a	Chamblay (1) ab	Parcey (0.5) b	Cleron (0.08) b
Bacteria_Verrucomicrobia_Verrucomicrobiae_Verrucomicrobiales_Verrucomicrobiaceae	0.3113	ns	0.00383174	**	0.00070053	***							July (140.89) a	June (113) ab	August (82.25) b	September (53.33) b
Bacteria_WCHB1_60	0.00975871	**	0.0198187	*	0.463043	ns		Chamblay (2) a	Cleron (0.92) ab	Belmont (0.5) ab	Parcey (0.17) b		September (1.33) a	August (1.08) ab	July (0.11) b	June (0) b
Micro-Eukaryote Taxonomy (18S)	Psite		Pdate		Pdatesite			Psite					Pdate
Eukaryota_Amoebozoa	0.000146668	***	5.30225e-08	***	3.84271e-05	***		Parcey (44.83) a	Belmont (36.83) a	Cleron (8.75) b	Chamblay (0) b		July (75.44) a	June (25) b	September (2.67) b	August (1.58) b
Eukaryota_Amoebozoa_Tubulinea_Euamoebida_Amoeba	8.35395e-05	***	4.60988e-08	***	2.59918e-05	***		Parcey (44.75) a	Belmont (35.83) a	Cleron (7.17) b	Chamblay (0) b		July (74) a	June (24.33) b	September (2.5) b	August (0.92) b
Eukaryota_Archeaplastida	0.0167187	*	0.00719299	**	0.0279692	*		Belmont (687.83) a	Parcey (663.08) a	Cleron (595.08) a	Chamblay (557.33) a		September (687.17) a	August (654.67) ab	June (615) ab	July (580.89) b
Eukaryota_Archeaplastida_Chloroplastida	3.65826e-05	***	0.00077755	***	0.00292927	**		Belmont (667.67) a	Parcey (626.33) a	Chamblay (548) ab	Cleron (478) b		August (622.67) a	September (618.67) ab	June (522) bc	July (509.56) c
Eukaryota_Archeaplastida_Chloroplastida_Chlorophyta_Chlorophyceae	5.12147e-08	***	3.47968e-12	***	0.000115339	***		Chamblay (527.33) a	Belmont (471.83) a	Parcey (428.83) a	Cleron (257.08) b		August (547.75) a	September (519.67) a	July (230.22) b	June (146.83) b
Eukaryota_Archeaplastida_Chloroplastida_Chlorophyta_Chlorophyceae_Chaetophora_Chaetophora_incrassata	2.57771e-05	***	0.00011655	***	0.00074581	***		Belmont (138.67) a	Parcey (120.5) a	Cleron (16.83) b	Chamblay (0) b		July (161.22) a	September (90.5) ab	June (29) b	August (26) b
Eukaryota_Archeaplastida_Chloroplastida_Chlorophyta_Chlorophyceae_Chlamydomos	0.557306	ns	0.875075	ns	0.223548	ns
Eukaryota_Archeaplastida_Chloroplastida_Chlorophyta_Chlorophyceae_Coelastrum_Coelastrum_sphaericum	0.543219	ns	0.0476743	*	0.98259	ns							August (1.58) a	September (0.33) ab	June (0.17) ab	July (0) b
Eukaryota_Archeaplastida_Chloroplastida_Chlorophyta_Chlorophyceae_Fritschiella_Fritschiella_tuberosa	0.302893	ns	0.444848	ns	0.586666	ns
Eukaryota_Archeaplastida_Chloroplastida_Chlorophyta_Chlorophyceae_Microspora	0.387977	ns	0.0450346	*	0.514459	ns							September (0.67) a	July (0.22) ab	August (0) b	June (0) b
Eukaryota_Archeaplastida_Chloroplastida_Chlorophyta_Chlorophyceae_Monoraphidium	0.557306	ns	0.414421	ns	0.441737	ns
Eukaryota_Archeaplastida_Chloroplastida_Chlorophyta_Chlorophyceae_Oedogonium_Oedogonium_nodulosum	0.00617228	**	0.678954	ns	0.362798	ns		Belmont (2.67) a	Parcey (0.25) b	Cleron (0.08) b	Chamblay (0) b
Eukaryota_Archeaplastida_Chloroplastida_Chlorophyta_Chlorophyceae_Scotiellopsis_Scotiellopsis	0.828421	ns	0.153488	ns	4.06447e-05	***
Eukaryota_Archeaplastida_Chloroplastida_Chlorophyta_Chlorophyceae_Scotiellopsis_Scotiellopsis_terrestris	0.632231	ns	0.276551	ns	0.413314	ns
Eukaryota_Archeaplastida_Chloroplastida_Chlorophyta_Chlorophyceae_Stigeoclonium	1.81483e-05	***	0.37256	ns	0.541133	ns		Belmont (10) a	Cleron (1.25) b	Parcey (0.83) b	Chamblay (0) b
Eukaryota_Archeaplastida_Chloroplastida_Chlorophyta_Chlorophyceae_Stigeoclonium_Stigeoclonium_helveticum	0.385141	ns	0.479951	ns	0.691716	ns
Eukaryota_Archeaplastida_Chloroplastida_Chlorophyta_Trebouxiophyceae	0.110307	ns	0.00680153	**	0.184733	ns							June (2) a	July (1.67) a	September (0.5) ab	August (0.17) b
Eukaryota_Archeaplastida_Chloroplastida_Chlorophyta_Trebouxiophyceae_Dictyochloropsis_Dictyochloropsis_reticulata	0.0380617	*	0.0584554	ns	0.288959	ns		Cleron (0.75) a	Belmont (0.17) ab	Parcey (0.08) b	Chamblay (0) b
Eukaryota_Archeaplastida_Chloroplastida_Chlorophyta_Trebouxiophyceae_nnochloris	0.10183	ns	0.134426	ns	0.0657372	ns
Eukaryota_Archeaplastida_Chloroplastida_Chlorophyta_Ulvophyceae	0.0190427	*	4.20145e-07	***	0.698153	ns		Cleron (183.08) a	Belmont (143.5) ab	Parcey (140.17) ab	Chamblay (2) b		June (330.5) a	July (243.56) a	September (46.5) b	August (24.33) b
Eukaryota_Archeaplastida_Chloroplastida_Chlorophyta_Ulvophyceae_Acrochaete_Acrochaete_viridis	0.0266362	*	0.00997926	**	0.189138	ns		Belmont (7.17) a	Parcey (3.08) ab	Cleron (2.17) b	Chamblay (0) b		September (6.67) a	July (5) ab	August (1.33) b	June (0.83) b
Eukaryota_Archeaplastida_Chloroplastida_Chlorophyta_Ulvophyceae_Cladophora_Cladophora_glomerata	0.686139	ns	0.486357	ns	0.571829	ns
Eukaryota_Archeaplastida_Chloroplastida_Chlorophyta_Ulvophyceae_Urospora_Urospora_penicilliformis	0.55965	ns	0.172128	ns	0.110544	ns
Eukaryota_Archeaplastida_Rhodophyceae	0.000369406	***	0.43978	ns	0.0464522	*		Cleron (115.42) a	Parcey (36.17) b	Belmont (15.83) b	Chamblay (9.33) b
Eukaryota_Archeaplastida_Rhodophyceae_Bangiales_Porphyra_Porphyra_katadae	0.111946	ns	0.295068	ns	0.184648	ns
Eukaryota_Archeaplastida_Rhodophyceae_Florideophycidae_Nemaliophycidae_Batrachospermum_Batrachospermum_macrosporum	0.632231	ns	0.382324	ns	0.315284	ns
Eukaryota_Excavata	0.13327	ns	0.563833	ns	0.274203	ns
Eukaryota_Excavata_Discoba	0.00611675	**	0.001409	**	0.0258817	*		Belmont (3.83) a	Cleron (1.58) ab	Parcey (0.75) b	Chamblay (0) b		July (4) a	September (1.33) b	June (0.67) b	August (0.25) b
Eukaryota_Excavata_Discoba_Discicristata_Euglenozoa_Euglenida_Euglenophyceae_Euglenea_Eugleceae_Eugle_Eugle_longa	5.19465e-06	***	0.000693784	***	2.56464e-05	***		Belmont (0.83) a	Cleron (0.08) b	Chamblay (0) b	Parcey (0) b		July (0.56) a	September (0.17) b	August (0) b	June (0) b
Eukaryota_Excavata_Discoba_Discicristata_Euglenozoa_Kinetoplastea_Metakinetoplasti_Trypanosomatida	0.455639	ns	0.103523	ns	0.213499	ns
Eukaryota_Excavata_Discoba_Discicristata_Heterobolosea_Tetramitia_Vahlkampfia_Vahlkampfia_inorta	0.0360098	*	0.0112575	*	0.0954292	ns		Belmont (2.83) a	Cleron (1.17) ab	Parcey (0.67) b	Chamblay (0) b		July (3) a	September (0.83) ab	June (0.67) b	August (0.25) b
Eukaryota_Excavata_Metamoda	0.367257	ns	0.2897	ns	0.318584	ns
Eukaryota_Excavata_Metamoda_Fornicata_Diplomodida_Giardiie_Giardia_Giardia_lamblia	0.368191	ns	0.27922	ns	0.316535	ns
Eukaryota_Excavata_Metamoda_Parabasalia_Trichomodida_Trichomos_Trichomos_vagilis	0.860458	ns	0.526411	ns	0.239511	ns
Eukaryota_Incertae_sedis	0.00476229	**	4.28826e-05	***	0.000650565	***		Parcey (18.5) a	Belmont (14.5) ab	Cleron (0.17) b	Chamblay (0) b		July (31.22) a	June (4) b	August (0.5) b	September (0) b
Eukaryota_Incertae_sedis_Cryptophyceae	0.00488493	**	4.33703e-05	***	0.000581109	***		Parcey (18.33) a	Belmont (14.5) ab	Cleron (0.08) b	Chamblay (0) b		July (31.11) a	June (3.83) b	August (0.42) b	September (0) b
Eukaryota_Incertae_sedis_Cryptophyceae_Cryptomodales_Plagioselmis_Plagioselmis_nnoplanctica	0.00468988	**	4.05107e-05	***	0.000476407	***		Parcey (18.08) a	Belmont (14.33) ab	Chamblay (0) ab	Cleron (0) b		July (30.78) a	June (3.5) b	August (0.42) b	September (0) b
Eukaryota_Incertae_sedis_Cryptophyceae_Rhinomos_Rhinomos_pauca	0.667841	ns	0.308101	ns	0.633368	ns
Eukaryota_Incertae_sedis_Incertae_sedis_Incertae_sedis_Monodus	0.667841	ns	0.71415	ns	0.315284	ns
Eukaryota_Opisthokonta	0.122253	ns	0.546763	ns	0.385713	ns
Eukaryota_Opisthokonta_Holozoa	0.0939661	ns	0.117849	ns	0.124734	ns
Eukaryota_Opisthokonta_Holozoa_Choanomoda	0.210694	ns	0.776258	ns	0.502399	ns
Eukaryota_Opisthokonta_Holozoa_Ichthyosphorea_Ichthyophoe_Ichthyophonus_Ichthyophonus_hoferi	0.43077	ns	0.248372	ns	0.370601	ns
Eukaryota_Opisthokonta_Nucletmycea	0.159829	ns	0.584997	ns	0.36325	ns
Eukaryota_Opisthokonta_Nucletmycea_Fungi	0.174343	ns	0.581748	ns	0.363809	ns
Eukaryota_Opisthokonta_Nucletmycea_Fungi_Chytridiomycota	0.766019	ns	0.116684	ns	0.797723	ns
Eukaryota_Opisthokonta_Nucletmycea_Fungi_Chytridiomycota_Chytridiomycetes_Chytridiales_Rhizidium_Rhizidium_endosporangiatum	0.0274855	*	0.227426	ns	0.0812826	ns		Cleron (1.5) a	Parcey (0.25) a	Belmont (0) a	Chamblay (0) a
Eukaryota_Opisthokonta_Nucletmycea_Fungi_Dikarya	0.595661	ns	0.347824	ns	0.260679	ns
Eukaryota_Opisthokonta_Nucletmycea_Fungi_Dikarya_Ascomycota	0.441278	ns	0.0670273	ns	0.108007	ns
Eukaryota_Opisthokonta_Nucletmycea_Fungi_Dikarya_Ascomycota_Pezizomycoti_Dothideomycetes_Comminutispora_Comminutispora_agavaciensis	0.632231	ns	0.276551	ns	0.413314	ns
Eukaryota_Opisthokonta_Nucletmycea_Fungi_Dikarya_Ascomycota_Pezizomycoti_Dothideomycetes_Dothideomycetidae_Capnodiales_Capnobotryella	0.299747	ns	0.537884	ns	0.524314	ns
Eukaryota_Opisthokonta_Nucletmycea_Fungi_Dikarya_Ascomycota_Pezizomycoti_Eurotiomycetes_Eurotiomycetidae_Eurotiales_Penicillium	0.150471	ns	0.0807299	ns	0.0234008	*
Eukaryota_Opisthokonta_Nucletmycea_Fungi_Dikarya_Ascomycota_Pezizomycoti_Laboulbeniomycetes_Pyxidiophorales_Pyxidiophora_Pyxidiophora_arvernensis	0.632231	ns	0.276551	ns	0.413314	ns
Eukaryota_Opisthokonta_Nucletmycea_Fungi_Dikarya_Ascomycota_Pezizomycoti_Lecanoromycetes_Lecanoromycetidae_Lecanorales_Physcia_Physcia_aipolia	0.344933	ns	0.526411	ns	0.536878	ns
Eukaryota_Opisthokonta_Nucletmycea_Fungi_Dikarya_Ascomycota_Pezizomycoti_Sordariomycetes_Hypocreomycetidae_Hypocreales_Stachybotrys	0.632231	ns	0.382324	ns	0.315284	ns
Eukaryota_Opisthokonta_Nucletmycea_Fungi_Dikarya_Ascomycota_Pezizomycoti_Sordariomycetes_Xylariales_Obolari	0.632231	ns	0.382324	ns	0.315284	ns
Eukaryota_Opisthokonta_Nucletmycea_Fungi_Dikarya_Ascomycota_Saccharomycetales	0.632231	ns	0.382324	ns	0.315284	ns
Eukaryota_Opisthokonta_Nucletmycea_Fungi_Dikarya_Ascomycota_Saccharomycetales_Saccharomycopsis_Saccharomycopsis_synedendra	0.632231	ns	0.382324	ns	0.315284	ns
Eukaryota_Opisthokonta_Nucletmycea_Fungi_Dikarya_Basidiomycota	0.0984385	ns	0.304789	ns	0.0339047	*
Eukaryota_Opisthokonta_Nucletmycea_Fungi_Dikarya_Basidiomycota_Agaricomycoti_Agaricomycetes_Agaricomycetidae	0.824505	ns	0.243652	ns	0.719767	ns
Eukaryota_Opisthokonta_Nucletmycea_Fungi_Dikarya_Basidiomycota_Agaricomycoti_Agaricomycetes_Agaricomycetidae_Boletales	0.557306	ns	0.414421	ns	0.441737	ns
Eukaryota_Opisthokonta_Nucletmycea_Fungi_Dikarya_Basidiomycota_Agaricomycoti_Agaricomycetes_Tremellomycetes_Cystofilobasidiales	0.344933	ns	0.526411	ns	0.536878	ns
Eukaryota_Opisthokonta_Nucletmycea_Fungi_Dikarya_Basidiomycota_Agaricomycoti_Agaricomycetes_Tremellomycetes_Tremellales	0.00136711	**	0.0320966	*	0.783156	ns		Cleron (2.17) a	Parcey (0.58) b	Belmont (0) b	Chamblay (0) b		June (2.5) a	July (1.11) ab	September (0.83) ab	August (0.25) b
Eukaryota_Opisthokonta_Nucletmycea_Fungi_Dikarya_Basidiomycota_Agaricomycoti_Agaricomycetes_Tremellomycetes_Tremellales_Cryptococcus	0.397545	ns	0.0754514	ns	0.956664	ns
Eukaryota_Opisthokonta_Nucletmycea_Fungi_Dikarya_Basidiomycota_Agaricomycoti_Agaricomycetes_Tremellomycetes_Tremellales_Cryptococcus_Cryptococcus_dimene	0.632231	ns	0.276551	ns	0.413314	ns
Eukaryota_Opisthokonta_Nucletmycea_Fungi_Dikarya_Basidiomycota_Agaricomycoti_Agaricomycetes_Tremellomycetes_Tremellales_Trichosporon_Trichosporon_cutaneum	0.860458	ns	0.526411	ns	0.239511	ns
Eukaryota_Opisthokonta_Nucletmycea_Fungi_Dikarya_Basidiomycota_Pucciniomycoti_Agaricostilbomycetes_Bensingtonia_Bensingtonia_yamatoa	0.632231	ns	0.382324	ns	0.315284	ns
Eukaryota_Opisthokonta_Nucletmycea_Fungi_Dikarya_Basidiomycota_Pucciniomycoti_Agaricostilbomycetes_Bensingtonia_Bensingtonia_yuccicola	0.755649	ns	0.207517	ns	0.720542	ns
Eukaryota_Opisthokonta_Nucletmycea_Fungi_Dikarya_Basidiomycota_Pucciniomycoti_Cystobasidiomycetes_Erythrobasidiales_Sporobolomyces_Sporobolomyces_bischofiae	0.557306	ns	0.414421	ns	0.441737	ns
Eukaryota_Opisthokonta_Nucletmycea_Fungi_Dikarya_Basidiomycota_Ustilaginomycoti_Exobasidiomycetes_Exobasidiales_Exobasidium	0.10183	ns	0.00565669	**	0.0121211	*							June (0.33) a	August (0) b	July (0) b	September (0) b
Eukaryota_Opisthokonta_Nucletmycea_Fungi_Dikarya_Basidiomycota_Ustilaginomycoti_Exobasidiomycetes_Microstromatales_Rhodotorula_Rhodotorula_bacarum	0.429843	ns	0.486357	ns	0.805767	ns
Eukaryota_Opisthokonta_Nucletmycea_Fungi_Dikarya_Basidiomycota_Ustilaginomycoti_Incertae_sedis_Malasseziales_Malassezia_Malassezia_globosa	0.557306	ns	0.255046	ns	0.64612	ns
Eukaryota_Opisthokonta_Nucletmycea_Fungi_Kickxellomycoti_Harpellales	0.632231	ns	0.382324	ns	0.315284	ns
Eukaryota_Opisthokonta_Nucletmycea_Fungi_Kickxellomycoti_Harpellales_Genistellospora_Genistellospora_homothallica	0.242255	ns	0.614945	ns	0.471802	ns
Eukaryota_Opisthokonta_Nucletmycea_Fungi_Microsporidia_Amblyospora_	0.387977	ns	0.0670273	ns	0.361266	ns
Eukaryota_Opisthokonta_Nucletmycea_Fungi_Mucoromycoti_Mucorales_Dicranophora_Dicranophora_fulva	0.026347	*	0.00516674	**	0.066063	ns		Cleron (3.5) a	Belmont (1.33) ab	Parcey (0.42) b	Chamblay (0) b		July (4.44) a	September (1.67) ab	June (0.67) b	August (0.08) b
Eukaryota_Opisthokonta_Nucletmycea_Fungi_Mucoromycoti_Mucorales_Umbelopsis_Umbelopsis	0.632231	ns	0.276551	ns	0.413314	ns
Eukaryota_Opisthokonta_Nucletmycea_Fungi_Zoopagales_Rhopalomyces_Rhopalomyces_elegans	0.0470896	*	0.362271	ns	0.432081	ns		Parcey (0.33) a	Belmont (0) a	Chamblay (0) a	Cleron (0) a
Eukaryota_Opisthokonta_Nucletmycea_Fungi_Zygomycota	0.0190198	*	0.0169444	*	0.0255213	*		Cleron (1.75) a	Belmont (0) ab	Chamblay (0) ab	Parcey (0) b		June (2.5) a	July (0.67) ab	August (0) b	September (0) b
Eukaryota_Opisthokonta_Nucletmycea_Rozella	0.0351723	*	0.0564463	ns	0.0138786	*		Cleron (0.92) a	Chamblay (0.33) ab	Parcey (0.25) ab	Belmont (0) b
Eukaryota_SAR_Alveolata	0.000482587	***	0.690138	ns	0.753866	ns		Chamblay (133.67) a	Cleron (112.67) a	Parcey (28.92) b	Belmont (15.5) b
Eukaryota_SAR_Alveolata_Apicomplexa	0.000948886	***	0.531244	ns	0.672825	ns		Chamblay (133.67) a	Cleron (100.83) a	Parcey (26.67) b	Belmont (10.17) b
Eukaryota_SAR_Alveolata_Apicomplexa_Aconoidasida_Piroplasmorida	0.658708	ns	0.40556	ns	0.299886	ns
Eukaryota_SAR_Alveolata_Apicomplexa_Aconoidasida_Piroplasmorida_Babesia	0.441278	ns	0.382324	ns	0.510061	ns
Eukaryota_SAR_Alveolata_Apicomplexa_Aconoidasida_Piroplasmorida_Theileria	0.00270385	**	0.480739	ns	0.619763	ns		Chamblay (133.33) a	Cleron (61.83) ab	Parcey (20.33) b	Belmont (6.67) b
Eukaryota_SAR_Alveolata_Apicomplexa_Conoidasida_Coccidia_Adeleori_Adeli_Adeli_dimidiata	0.533995	ns	0.894554	ns	0.443278	ns
Eukaryota_SAR_Alveolata_Apicomplexa_Conoidasida_Coccidia_Eimeriori	0.47977	ns	0.557216	ns	0.484436	ns
Eukaryota_SAR_Alveolata_Apicomplexa_Conoidasida_Coccidia_Eimeriori_Cyclospora_Cyclospora_cayetanensis	0.632231	ns	0.382324	ns	0.315284	ns
Eukaryota_SAR_Alveolata_Ciliophora	0.199544	ns	0.162005	ns	0.786808	ns
Eukaryota_SAR_Alveolata_Ciliophora_Intramacronucleata_Conthreep_Oligohymenophorea	0.10183	ns	0.00565669	**	0.0121211	*							June (0.33) a	August (0) b	July (0) b	September (0) b
Eukaryota_SAR_Alveolata_Ciliophora_Intramacronucleata_Conthreep_Oligohymenophorea_Hymenostomatia	0.623544	ns	0.0418515	*	0.930063	ns							July (0.56) a	August (0) b	June (0) b	September (0) b
Eukaryota_SAR_Alveolata_Ciliophora_Intramacronucleata_Conthreep_Phyllopharyngea_Suctoria	0.242255	ns	0.614945	ns	0.471802	ns
Eukaryota_SAR_Alveolata_Ciliophora_Intramacronucleata_Conthreep_Phyllopharyngea_Suctoria_Ephelota	0.813171	ns	0.0882208	ns	0.932204	ns
Eukaryota_SAR_Alveolata_Ciliophora_Intramacronucleata_Litostomatea_Haptoria_Spathidium	0.242255	ns	0.614945	ns	0.471802	ns
Eukaryota_SAR_Alveolata_Ciliophora_Intramacronucleata_Spirotrichea_Hypotrichia	0.028377	*	0.0478859	*	0.0887799	ns		Cleron (0.42) a	Belmont (0) ab	Chamblay (0) ab	Parcey (0) b		September (0.5) a	June (0.33) ab	August (0) b	July (0) b
Eukaryota_SAR_Alveolata_Ciliophora_Intramacronucleata_Spirotrichea_Hypotrichia_Oxytricha	0.370935	ns	0.536244	ns	0.482808	ns
Eukaryota_SAR_Alveolata_Dinoflagellata	0.123382	ns	0.0330313	*	0.101828	ns							September (9.67) a	July (8.89) a	June (1.5) a	August (0.08) a
Eukaryota_SAR_Alveolata_Dinoflagellata_Dinophyceae	0.127023	ns	0.0352422	*	0.102019	ns							September (9.67) a	July (8.67) a	June (1.5) a	August (0.08) a
Eukaryota_SAR_Alveolata_Dinoflagellata_Dinophyceae_Peridiniphycidae_Gonyaulacales_Alexandrium_Alexandrium_tamarense	0.557306	ns	0.255046	ns	0.64612	ns
Eukaryota_SAR_Alveolata_Protalveolata_Perkinsidae	0.632231	ns	0.382324	ns	0.315284	ns
Eukaryota_SAR_Alveolata_Protalveolata_Perkinsidae_Perkinsus_Perkinsus_marinus	0.674688	ns	0.419402	ns	0.291433	ns
Eukaryota_SAR_Rhizaria	0.0351849	*	0.0333021	*	0.758901	ns		Cleron (32.33) a	Belmont (15) a	Parcey (13.25) a	Chamblay (0) a		June (37.5) a	July (28.33) ab	September (15) ab	August (5.58) b
Eukaryota_SAR_Rhizaria_Cercozoa_Phytomyxea_Plasmodiophorida_Plasmodiophora_Plasmodiophora_brassicae	0.0015917	**	0.00429014	**	0.00932293	**		Cleron (0.58) a	Belmont (0) b	Chamblay (0) b	Parcey (0) b		September (0.67) a	June (0.5) a	August (0) b	July (0) b
Eukaryota_SAR_Stramenopiles	1.29599e-08	***	0.792061	ns	0.326095	ns		Chamblay (142.33) a	Parcey (38.17) b	Belmont (21) bc	Cleron (9.92) c
Eukaryota_SAR_Stramenopiles_Bicosoecida	0.0200096	*	0.115322	ns	0.0625556	ns		Belmont (1.83) a	Parcey (0.17) b	Cleron (0.08) b	Chamblay (0) b
Eukaryota_SAR_Stramenopiles_Chrysophyceae	0.578391	ns	0.166384	ns	0.48944	ns
Eukaryota_SAR_Stramenopiles_Chrysophyceae_Ochromodales	0.768791	ns	0.213361	ns	0.520874	ns
Eukaryota_SAR_Stramenopiles_Diatomea	3.32447e-09	***	0.48737	ns	0.348997	ns		Chamblay (141.67) a	Parcey (35.25) b	Belmont (13) bc	Cleron (4) c
Eukaryota_SAR_Stramenopiles_Diatomea_Bacillariophyti_Bacillariophyceae	0.0131447	*	0.170586	ns	0.0539514	ns		Belmont (0.5) a	Chamblay (0) ab	Cleron (0) b	Parcey (0) b
Eukaryota_SAR_Stramenopiles_Diatomea_Bacillariophyti_Bacillariophyceae_Asterionella	0.557306	ns	0.414421	ns	0.441737	ns
Eukaryota_SAR_Stramenopiles_Diatomea_Bacillariophyti_Bacillariophyceae_Cymbella_Cymbella_affinis	0.0758958	ns	0.0535182	ns	0.223548	ns
Eukaryota_SAR_Stramenopiles_Diatomea_Bacillariophyti_Bacillariophyceae_Diatoma_Diatoma_hyemalis	0.242255	ns	0.614945	ns	0.471802	ns
Eukaryota_SAR_Stramenopiles_Diatomea_Bacillariophyti_Bacillariophyceae_Encyonema_Encyonema_triangulatum	0.655594	ns	0.33719	ns	0.353212	ns
Eukaryota_SAR_Stramenopiles_Diatomea_Bacillariophyti_Bacillariophyceae_Gomphonema	0.0131447	*	0.170586	ns	0.0539514	ns		Belmont (0.5) a	Chamblay (0) ab	Cleron (0) b	Parcey (0) b
Eukaryota_SAR_Stramenopiles_Diatomea_Bacillariophyti_Bacillariophyceae_Nitzschia_Nitzschia_frustulum	0.0334214	*	0.146649	ns	0.131609	ns		Belmont (1.17) a	Parcey (0.08) b	Chamblay (0) b	Cleron (0) b
Eukaryota_SAR_Stramenopiles_Diatomea_Bacillariophyti_Bacillariophyceae_Sellaphora	0.632231	ns	0.382324	ns	0.315284	ns
Eukaryota_SAR_Stramenopiles_Diatomea_Bacillariophyti_Mediophyceae	0.879915	ns	0.494621	ns	0.223082	ns
Eukaryota_SAR_Stramenopiles_Diatomea_Coscinodiscophyti	0.186143	ns	0.0428848	*	0.0173467	*							July (0.33) a	August (0) a	June (0) a	September (0) a
Eukaryota_SAR_Stramenopiles_Dictyochophyceae_Verrucophora_Verrucophora_verruculosa	0.242255	ns	0.614945	ns	0.471802	ns
Eukaryota_SAR_Stramenopiles_Hyphochytriales_Rhizidiomycetaceae_Rhizidiomyces_Rhizidiomyces_apophysatus	0.000461216	***	0.0187605	*	0.00179068	**		Belmont (3.83) a	Cleron (0.33) b	Parcey (0.08) b	Chamblay (0) b		July (2.67) a	September (0.5) ab	August (0.08) b	June (0) b
Eukaryota_SAR_Stramenopiles_Labyrinthulomycetes_Thraustochytriaceae_Thraustochytrium	0.632231	ns	0.382324	ns	0.315284	ns
Eukaryota_SAR_Stramenopiles_Peronosporomycetes	0.507323	ns	0.0866062	ns	0.652803	ns
Eukaryota_SAR_Stramenopiles_Peronosporomycetes_Haliphthoros_Haliphthoros_milfordensis	0.632231	ns	0.382324	ns	0.315284	ns
Eukaryota_SAR_Stramenopiles_Peronosporomycetes_Hyaloperonospora_Hyaloperonospora_parasitica	0.544106	ns	0.0948446	ns	0.677768	ns
Micro-Eukaryote Taxonomy (16S Chloroplast)	Psite		Pdate		Pdatesite			Psite					Pdate
Bacteria_Verrucomicrobia	0.242255	ns	0.614945	ns	0.471802	ns
Eukaryota_Amoebozoa_Tubulinea_Euamoebida	0.500237	ns	0.339361	ns	0.478091	ns
Eukaryota_Archeaplastida_Chloroplastida	6.01029e-10	***	0.00216814	**	7.01398e-05	***		Chamblay (69.37) a	Belmont (17.51) b	Parcey (17.33) b	Cleron (12.2) b		August (33.84) a	June (18.22) b	September (14.73) bc	July (7.07) c
Eukaryota_Archeaplastida_Chloroplastida_Charophyta	0.000396103	***	0.636061	ns	0.489118	ns		Chamblay (21.98) a	Parcey (5.92) b	Cleron (3.72) b	Belmont (1.29) b
Eukaryota_Archeaplastida_Chloroplastida_Chlorophyta	3.38582e-09	***	0.00140103	**	1.51347e-05	***		Chamblay (47.38) a	Belmont (16.22) b	Parcey (11.4) bc	Cleron (8.49) c		August (24.87) a	June (12.41) b	September (9.24) b	July (5.54) b
Eukaryota_Archeaplastida_Rhodophyceae	0.0871907	ns	0.0468924	*	0.140683	ns							September (12.11) a	August (5.88) a	June (0.76) a	July (0.66) a
Eukaryota_Archeaplastida_Rhodophyceae_Florideophycidae	0.100372	ns	0.0447336	*	0.14572	ns							September (11.99) a	August (5.56) a	June (0.34) a	July (0.2) a
Eukaryota_Archeaplastida_Rhodophyceae_Porphyridiophyceae	0.0820153	ns	0.307283	ns	0.16365	ns
Eukaryota_SAR_Alveolata_Dinoflagellata	0.000897099	***	0.756325	ns	0.737113	ns		Belmont (2.74) a	Parcey (0.98) b	Cleron (0.08) b	Chamblay (0) b
Eukaryota_SAR_Stramenopiles	6.5115e-08	***	0.000172747	***	8.75911e-06	***		Cleron (86.99) a	Belmont (73.29) b	Parcey (70.71) b	Chamblay (29.78) c		July (90.47) a	June (80.44) ab	September (71.32) b	August (58.06) c
Eukaryota_SAR_Stramenopiles_Chrysophyceae	0.632231	ns	0.382324	ns	0.315284	ns
Eukaryota_SAR_Stramenopiles_Diatomea	6.09088e-05	***	0.000612983	***	0.00120625	**		Cleron (79.16) a	Belmont (71.97) a	Parcey (69.74) a	Chamblay (29.78) b		July (89.73) a	June (76.22) ab	September (63.32) bc	August (55.26) c
Eukaryota_SAR_Stramenopiles_Xanthophyceae	0.111424	ns	0.438526	ns	0.805299	ns
