# Supplementary material for: Deciphering biodiversity and interactions between bacteria and microeukaryotes within epilithic biofilms from the Loue River, France
Source: Sci Rep. 2017 Jun 28;7:4344. doi: 10.1038/s41598-017-04016-w (PMC5489527; doi:10.1038/s41598-017-04016-w)
Supplement: Supplementary file 3 — Dataset2 [file 41598_2017_4016_MOESM3_ESM.xls]

## Sheet: Data_Cytoscape_def.txt
fromNode	toNode	weight	direction	Correlations	fromNode_taxonomy	toNode_taxonomy				Total number of correlations	Number of positive correlations	Number of negative correlations
OTU_1161	OTU_1894	-0.552771	undirected	negative	Bacteria_Actinobacteria_Acidimicrobiia_Acidimicrobiales	Bacteria_Cyanobacteria_Cyanobacteria_Pleurocapsales			Bacteria_Actinobacteria_Acidimicrobiia_Acidimicrobiales	11	5	6
OTU_1161	OTU_1636	-0.581951	undirected	negative	Bacteria_Actinobacteria_Acidimicrobiia_Acidimicrobiales	Bacteria_Proteobacteria_Alphaproteobacteria_Rhizobiales			Bacteria_Cyanobacteria_Cyanobacteria_Pleurocapsales	1	0	1
OTU_1161	OTU_1872	-0.618738	undirected	negative	Bacteria_Actinobacteria_Acidimicrobiia_Acidimicrobiales	Bacteria_Proteobacteria_Alphaproteobacteria_Rhizobiales			Bacteria_Proteobacteria_Alphaproteobacteria_Rhizobiales	2	0	2
OTU_1161	OTU_3261	0.561299	undirected	positive	Bacteria_Actinobacteria_Acidimicrobiia_Acidimicrobiales	Bacteria_Proteobacteria_Alphaproteobacteria_Rhodobacterales			Bacteria_Proteobacteria_Alphaproteobacteria_Rhodobacterales	4	4	0
OTU_1161	OTU_6214	0.672415	undirected	positive	Bacteria_Actinobacteria_Acidimicrobiia_Acidimicrobiales	Bacteria_Proteobacteria_Alphaproteobacteria_Rhodobacterales			Bacteria_Proteobacteria_Alphaproteobacteria_Sphingomonadales	3	1	2
OTU_1161	OTU_6500	0.530291	undirected	positive	Bacteria_Actinobacteria_Acidimicrobiia_Acidimicrobiales	Bacteria_Proteobacteria_Alphaproteobacteria_Rhodobacterales			Bacteria_Proteobacteria_Betaproteobacteria_Burkholderiales	1	0	1
OTU_1161	OTU_7540	0.565627	undirected	positive	Bacteria_Actinobacteria_Acidimicrobiia_Acidimicrobiales	Bacteria_Proteobacteria_Alphaproteobacteria_Rhodobacterales			Bacteria_Cyanobacteria_Cyanobacteria_Chroococcales	32	12	20
OTU_1161	OTU_3725	0.520165	undirected	positive	Bacteria_Actinobacteria_Acidimicrobiia_Acidimicrobiales	Bacteria_Proteobacteria_Alphaproteobacteria_Sphingomonadales			Bacteria_Cyanobacteria_Cyanobacteria_Chroococcales	6	6	0
OTU_1161	OTU_5455	-0.559316	undirected	negative	Bacteria_Actinobacteria_Acidimicrobiia_Acidimicrobiales	Bacteria_Proteobacteria_Alphaproteobacteria_Sphingomonadales			Bacteria_Planctomycetes_Planctomycetacia_Planctomycetales	2	0	2
OTU_1161	OTU_6994	-0.550718	undirected	negative	Bacteria_Actinobacteria_Acidimicrobiia_Acidimicrobiales	Bacteria_Proteobacteria_Alphaproteobacteria_Sphingomonadales			Bacteria_Proteobacteria_Alphaproteobacteria_Rhodobacterales	15	0	15
OTU_1161	OTU_2354	-0.505451	undirected	negative	Bacteria_Actinobacteria_Acidimicrobiia_Acidimicrobiales	Bacteria_Proteobacteria_Betaproteobacteria_Burkholderiales			Bacteria_Proteobacteria_Alphaproteobacteria_Sphingomonadales	3	2	1
OTU_0349	OTU_3121	0.62701	undirected	positive	Bacteria_Cyanobacteria_Cyanobacteria_Chroococcales	Bacteria_Cyanobacteria_Cyanobacteria_Chroococcales			Bacteria_Proteobacteria_Betaproteobacteria_Burkholderiales	2	2	0
OTU_0349	OTU_5809	0.855339	undirected	positive	Bacteria_Cyanobacteria_Cyanobacteria_Chroococcales	Bacteria_Cyanobacteria_Cyanobacteria_Chroococcales			Bacteria_Proteobacteria_Gammaproteobacteria_Xanthomonadales	1	0	1
OTU_3121	OTU_4482	0.778043	undirected	positive	Bacteria_Cyanobacteria_Cyanobacteria_Chroococcales	Bacteria_Cyanobacteria_Cyanobacteria_Chroococcales			Unclassified_Bacteria	3	2	1
OTU_3121	OTU_5809	0.595763	undirected	positive	Bacteria_Cyanobacteria_Cyanobacteria_Chroococcales	Bacteria_Cyanobacteria_Cyanobacteria_Chroococcales			Bacteria_Cyanobacteria_Cyanobacteria_Oscillatoriales	13	11	2
OTU_3121	OTU_7071	0.609012	undirected	positive	Bacteria_Cyanobacteria_Cyanobacteria_Chroococcales	Bacteria_Cyanobacteria_Cyanobacteria_Chroococcales			Bacteria_Cyanobacteria_Cyanobacteria_Chroococcales	1	1	0
OTU_4482	OTU_7071	0.829517	undirected	positive	Bacteria_Cyanobacteria_Cyanobacteria_Chroococcales	Bacteria_Cyanobacteria_Cyanobacteria_Chroococcales			Bacteria_Cyanobacteria_Cyanobacteria_Oscillatoriales	3	3	0
OTU_0349	OTU_2674	-0.519974	undirected	negative	Bacteria_Cyanobacteria_Cyanobacteria_Chroococcales	Bacteria_Planctomycetes_Planctomycetacia_Planctomycetales			Bacteria_Cyanobacteria_Cyanobacteria_Pleurocapsales	1	1	0
OTU_0349	OTU_2949	-0.564906	undirected	negative	Bacteria_Cyanobacteria_Cyanobacteria_Chroococcales	Bacteria_Planctomycetes_Planctomycetacia_Planctomycetales			Bacteria_Deinococcus_Thermus_Deinococci_Deinococcales	1	1	0
OTU_0349	OTU_3261	-0.536777	undirected	negative	Bacteria_Cyanobacteria_Cyanobacteria_Chroococcales	Bacteria_Proteobacteria_Alphaproteobacteria_Rhodobacterales			Bacteria_Proteobacteria_Alphaproteobacteria_Rhodobacterales	1	0	1
OTU_0349	OTU_6214	-0.710556	undirected	negative	Bacteria_Cyanobacteria_Cyanobacteria_Chroococcales	Bacteria_Proteobacteria_Alphaproteobacteria_Rhodobacterales			Bacteria_Proteobacteria_Betaproteobacteria_Burkholderiales	1	1	0
OTU_0349	OTU_6500	-0.521956	undirected	negative	Bacteria_Cyanobacteria_Cyanobacteria_Chroococcales	Bacteria_Proteobacteria_Alphaproteobacteria_Rhodobacterales			Temp	1	0	1
OTU_0349	OTU_7211	-0.647126	undirected	negative	Bacteria_Cyanobacteria_Cyanobacteria_Chroococcales	Bacteria_Proteobacteria_Alphaproteobacteria_Rhodobacterales			Unclassified_Bacteria	4	4	0
OTU_0349	OTU_7540	-0.620652	undirected	negative	Bacteria_Cyanobacteria_Cyanobacteria_Chroococcales	Bacteria_Proteobacteria_Alphaproteobacteria_Rhodobacterales			Bacteria_Cyanobacteria_Cyanobacteria_Pleurocapsales	16	12	4
OTU_3121	OTU_3261	-0.609275	undirected	negative	Bacteria_Cyanobacteria_Cyanobacteria_Chroococcales	Bacteria_Proteobacteria_Alphaproteobacteria_Rhodobacterales			Bacteria_Actinobacteria_Acidimicrobiia_Acidimicrobiales	1	0	1
OTU_3121	OTU_4152	-0.591079	undirected	negative	Bacteria_Cyanobacteria_Cyanobacteria_Chroococcales	Bacteria_Proteobacteria_Alphaproteobacteria_Rhodobacterales			Bacteria_Cyanobacteria_Cyanobacteria_Oscillatoriales	1	1	0
OTU_3121	OTU_6500	-0.628788	undirected	negative	Bacteria_Cyanobacteria_Cyanobacteria_Chroococcales	Bacteria_Proteobacteria_Alphaproteobacteria_Rhodobacterales			Bacteria_Cyanobacteria_Cyanobacteria_Pleurocapsales	1	1	0
OTU_3121	OTU_7211	-0.607777	undirected	negative	Bacteria_Cyanobacteria_Cyanobacteria_Chroococcales	Bacteria_Proteobacteria_Alphaproteobacteria_Rhodobacterales			Bacteria_Planctomycetes_Planctomycetacia_Planctomycetales	1	0	1
OTU_3121	OTU_7285	-0.636969	undirected	negative	Bacteria_Cyanobacteria_Cyanobacteria_Chroococcales	Bacteria_Proteobacteria_Alphaproteobacteria_Rhodobacterales			Bacteria_Proteobacteria_Alphaproteobacteria_Rhizobiales	4	4	0
OTU_4482	OTU_6500	-0.576203	undirected	negative	Bacteria_Cyanobacteria_Cyanobacteria_Chroococcales	Bacteria_Proteobacteria_Alphaproteobacteria_Rhodobacterales			Bacteria_Proteobacteria_Alphaproteobacteria_Rhodobacterales	2	0	2
OTU_4482	OTU_6887	-0.52415	undirected	negative	Bacteria_Cyanobacteria_Cyanobacteria_Chroococcales	Bacteria_Proteobacteria_Alphaproteobacteria_Rhodobacterales			Bacteria_Proteobacteria_Alphaproteobacteria_Sphingomonadales	4	4	0
OTU_4482	OTU_7285	-0.510122	undirected	negative	Bacteria_Cyanobacteria_Cyanobacteria_Chroococcales	Bacteria_Proteobacteria_Alphaproteobacteria_Rhodobacterales			Bacteria_Proteobacteria_Betaproteobacteria_Burkholderiales	2	2	0
OTU_5809	OTU_6214	-0.500767	undirected	negative	Bacteria_Cyanobacteria_Cyanobacteria_Chroococcales	Bacteria_Proteobacteria_Alphaproteobacteria_Rhodobacterales			Bacteria_Deinococcus_Thermus_Deinococci_Deinococcales	4	2	2
OTU_5809	OTU_7211	-0.540088	undirected	negative	Bacteria_Cyanobacteria_Cyanobacteria_Chroococcales	Bacteria_Proteobacteria_Alphaproteobacteria_Rhodobacterales			Bacteria_Cyanobacteria_Cyanobacteria_Oscillatoriales	1	1	0
OTU_0349	OTU_2134	0.596312	undirected	positive	Bacteria_Cyanobacteria_Cyanobacteria_Chroococcales	Bacteria_Proteobacteria_Alphaproteobacteria_Sphingomonadales			Bacteria_Deinococcus_Thermus_Deinococci_Deinococcales	1	1	0
OTU_3121	OTU_3725	-0.500762	undirected	negative	Bacteria_Cyanobacteria_Cyanobacteria_Chroococcales	Bacteria_Proteobacteria_Alphaproteobacteria_Sphingomonadales			Bacteria_Proteobacteria_Alphaproteobacteria_Rhodobacterales	1	0	1
OTU_3121	OTU_6010	0.50155	undirected	positive	Bacteria_Cyanobacteria_Cyanobacteria_Chroococcales	Bacteria_Proteobacteria_Alphaproteobacteria_Sphingomonadales			Flow	1	0	1
OTU_0349	OTU_6626	0.524178	undirected	positive	Bacteria_Cyanobacteria_Cyanobacteria_Chroococcales	Bacteria_Proteobacteria_Betaproteobacteria_Burkholderiales			Bacteria_Firmicutes_Bacilli_Bacillales	2	1	1
OTU_3121	OTU_6626	0.522316	undirected	positive	Bacteria_Cyanobacteria_Cyanobacteria_Chroococcales	Bacteria_Proteobacteria_Betaproteobacteria_Burkholderiales			Bacteria_Firmicutes_Bacilli_Bacillales	1	1	0
OTU_4482	OTU_5781	-0.512351	undirected	negative	Bacteria_Cyanobacteria_Cyanobacteria_Chroococcales	Bacteria_Proteobacteria_Gammaproteobacteria_Xanthomonadales			Bacteria_Verrucomicrobia_Verrucomicrobiae_Verrucomicrobiales	1	0	1
OTU_3121	OTU_5436	0.569905	undirected	positive	Bacteria_Cyanobacteria_Cyanobacteria_Chroococcales	Unclassified_Bacteria			Bacteria_Firmicutes_Clostridia_D8A_2	10	9	1
OTU_3121	OTU_6715	-0.517031	undirected	negative	Bacteria_Cyanobacteria_Cyanobacteria_Chroococcales	Unclassified_Bacteria			Bacteria_Firmicutes_Clostridia_D8A_2	1	1	0
OTU_4482	OTU_5436	0.569847	undirected	positive	Bacteria_Cyanobacteria_Cyanobacteria_Chroococcales	Unclassified_Bacteria			Bacteria_Planctomycetes_Planctomycetacia_Planctomycetales	3	3	0
OTU_1059	OTU_7071	0.504506	undirected	positive	Bacteria_Cyanobacteria_Cyanobacteria_Oscillatoriales	Bacteria_Cyanobacteria_Cyanobacteria_Chroococcales			Bacteria_Proteobacteria_Alphaproteobacteria_Rhizobiales	1	1	0
OTU_1059	OTU_4507	0.729074	undirected	positive	Bacteria_Cyanobacteria_Cyanobacteria_Oscillatoriales	Bacteria_Cyanobacteria_Cyanobacteria_Oscillatoriales			Bacteria_Proteobacteria_Alphaproteobacteria_Rhodobacterales	1	1	0
OTU_1059	OTU_6845	0.826382	undirected	positive	Bacteria_Cyanobacteria_Cyanobacteria_Oscillatoriales	Bacteria_Cyanobacteria_Cyanobacteria_Oscillatoriales			Bacteria_Proteobacteria_Alphaproteobacteria_Sphingomonadales	1	0	1
OTU_4507	OTU_6845	0.768629	undirected	positive	Bacteria_Cyanobacteria_Cyanobacteria_Oscillatoriales	Bacteria_Cyanobacteria_Cyanobacteria_Oscillatoriales			Temp	2	2	0
OTU_1059	OTU_1894	0.533803	undirected	positive	Bacteria_Cyanobacteria_Cyanobacteria_Oscillatoriales	Bacteria_Cyanobacteria_Cyanobacteria_Pleurocapsales			Unclassified_Bacteria	1	1	0
OTU_1059	OTU_5594	0.600242	undirected	positive	Bacteria_Cyanobacteria_Cyanobacteria_Oscillatoriales	Bacteria_Deinococcus_Thermus_Deinococci_Deinococcales			Bacteria_Planctomycetes_Planctomycetacia_Planctomycetales	47	37	10
OTU_1059	OTU_7540	-0.506029	undirected	negative	Bacteria_Cyanobacteria_Cyanobacteria_Oscillatoriales	Bacteria_Proteobacteria_Alphaproteobacteria_Rhodobacterales			Bacteria_Firmicutes_Clostridia_D8A_2	9	9	0
OTU_1059	OTU_1571	0.520368	undirected	positive	Bacteria_Cyanobacteria_Cyanobacteria_Oscillatoriales	Bacteria_Proteobacteria_Betaproteobacteria_Burkholderiales			Bacteria_Planctomycetes_Planctomycetacia_Planctomycetales	15	15	0
OTU_1059	Temp	-0.513551	undirected	negative	Bacteria_Cyanobacteria_Cyanobacteria_Oscillatoriales	Temp			Bacteria_Proteobacteria_Alphaproteobacteria_Rhizobiales	1	1	0
OTU_1059	OTU_4607	0.6225	undirected	positive	Bacteria_Cyanobacteria_Cyanobacteria_Oscillatoriales	Unclassified_Bacteria			Bacteria_Proteobacteria_Alphaproteobacteria_Rhodobacterales	9	8	1
OTU_1059	OTU_5436	0.598803	undirected	positive	Bacteria_Cyanobacteria_Cyanobacteria_Oscillatoriales	Unclassified_Bacteria			Bacteria_Proteobacteria_Alphaproteobacteria_Sphingomonadales	7	0	7
OTU_4507	OTU_4607	0.648528	undirected	positive	Bacteria_Cyanobacteria_Cyanobacteria_Oscillatoriales	Unclassified_Bacteria			Bacteria_Proteobacteria_Betaproteobacteria_Burkholderiales	2	0	2
OTU_4507	OTU_5436	0.512546	undirected	positive	Bacteria_Cyanobacteria_Cyanobacteria_Oscillatoriales	Unclassified_Bacteria			Bacteria_Proteobacteria_Deltaproteobacteria_Myxococcales	1	1	0
OTU_0832	OTU_1161	-0.538898	undirected	negative	Bacteria_Cyanobacteria_Cyanobacteria_Pleurocapsales	Bacteria_Actinobacteria_Acidimicrobiia_Acidimicrobiales			Temp	3	3	0
OTU_0832	OTU_1059	0.515273	undirected	positive	Bacteria_Cyanobacteria_Cyanobacteria_Pleurocapsales	Bacteria_Cyanobacteria_Cyanobacteria_Oscillatoriales			Bacteria_Proteobacteria_Alphaproteobacteria_Caulobacterales	10	5	5
OTU_0832	OTU_1894	0.862257	undirected	positive	Bacteria_Cyanobacteria_Cyanobacteria_Pleurocapsales	Bacteria_Cyanobacteria_Cyanobacteria_Pleurocapsales			Bacteria_Proteobacteria_Alphaproteobacteria_Caulobacterales	1	1	0
OTU_1894	OTU_2066	-0.500805	undirected	negative	Bacteria_Cyanobacteria_Cyanobacteria_Pleurocapsales	Bacteria_Planctomycetes_Planctomycetacia_Planctomycetales			Bacteria_Proteobacteria_Alphaproteobacteria_Rhodobacterales	3	3	0
OTU_0832	OTU_1636	0.725177	undirected	positive	Bacteria_Cyanobacteria_Cyanobacteria_Pleurocapsales	Bacteria_Proteobacteria_Alphaproteobacteria_Rhizobiales			Bacteria_Proteobacteria_Alphaproteobacteria_Sphingomonadales	1	0	1
OTU_0832	OTU_1872	0.704165	undirected	positive	Bacteria_Cyanobacteria_Cyanobacteria_Pleurocapsales	Bacteria_Proteobacteria_Alphaproteobacteria_Rhizobiales			Eukaryota_SAR_Stramenopiles_Diatomea	2	0	2
OTU_0832	OTU_5005	0.679088	undirected	positive	Bacteria_Cyanobacteria_Cyanobacteria_Pleurocapsales	Bacteria_Proteobacteria_Alphaproteobacteria_Rhizobiales			Temp	2	0	2
OTU_1894	OTU_5005	0.616556	undirected	positive	Bacteria_Cyanobacteria_Cyanobacteria_Pleurocapsales	Bacteria_Proteobacteria_Alphaproteobacteria_Rhizobiales			Unclassified_Bacteria	1	1	0
OTU_1894	OTU_6214	-0.558305	undirected	negative	Bacteria_Cyanobacteria_Cyanobacteria_Pleurocapsales	Bacteria_Proteobacteria_Alphaproteobacteria_Rhodobacterales			Bacteria_Proteobacteria_Alphaproteobacteria_Rhizobiales	79	37	42
OTU_1894	OTU_7540	-0.532335	undirected	negative	Bacteria_Cyanobacteria_Cyanobacteria_Pleurocapsales	Bacteria_Proteobacteria_Alphaproteobacteria_Rhodobacterales			Bacteria_Cyanobacteria_Cyanobacteria_Pleurocapsales	2	2	0
OTU_0832	OTU_5455	0.65872	undirected	positive	Bacteria_Cyanobacteria_Cyanobacteria_Pleurocapsales	Bacteria_Proteobacteria_Alphaproteobacteria_Sphingomonadales			Bacteria_Deinococcus_Thermus_Deinococci_Deinococcales	1	1	0
OTU_0832	OTU_6994	0.625092	undirected	positive	Bacteria_Cyanobacteria_Cyanobacteria_Pleurocapsales	Bacteria_Proteobacteria_Alphaproteobacteria_Sphingomonadales			Bacteria_Firmicutes_Bacilli_Bacillales	1	1	0
OTU_1894	OTU_5455	0.663145	undirected	positive	Bacteria_Cyanobacteria_Cyanobacteria_Pleurocapsales	Bacteria_Proteobacteria_Alphaproteobacteria_Sphingomonadales			Bacteria_Firmicutes_Clostridia_D8A_2	1	1	0
OTU_1894	OTU_6994	0.683776	undirected	positive	Bacteria_Cyanobacteria_Cyanobacteria_Pleurocapsales	Bacteria_Proteobacteria_Alphaproteobacteria_Sphingomonadales			Bacteria_Planctomycetes_Planctomycetacia_Planctomycetales	5	0	5
OTU_0832	OTU_2354	0.54178	undirected	positive	Bacteria_Cyanobacteria_Cyanobacteria_Pleurocapsales	Bacteria_Proteobacteria_Betaproteobacteria_Burkholderiales			Bacteria_Proteobacteria_Alphaproteobacteria_Caulobacterales	1	0	1
OTU_1894	OTU_2354	0.606649	undirected	positive	Bacteria_Cyanobacteria_Cyanobacteria_Pleurocapsales	Bacteria_Proteobacteria_Betaproteobacteria_Burkholderiales			Bacteria_Proteobacteria_Alphaproteobacteria_Rhizobiales	7	6	1
OTU_5594	OTU_6845	0.509054	undirected	positive	Bacteria_Deinococcus_Thermus_Deinococci_Deinococcales	Bacteria_Cyanobacteria_Cyanobacteria_Oscillatoriales			Bacteria_Proteobacteria_Alphaproteobacteria_Rhodobacterales	10	4	6
OTU_5594	OTU_7886	0.68716	undirected	positive	Bacteria_Deinococcus_Thermus_Deinococci_Deinococcales	Bacteria_Deinococcus_Thermus_Deinococci_Deinococcales			Bacteria_Proteobacteria_Alphaproteobacteria_Rickettsiales	1	0	1
OTU_1070	OTU_5860	-0.53933	undirected	negative	Bacteria_Deinococcus_Thermus_Deinococci_Deinococcales	Bacteria_Proteobacteria_Alphaproteobacteria_Rhodobacterales			Bacteria_Proteobacteria_Alphaproteobacteria_Sphingomonadales	11	9	2
OTU_7886	Flow	-0.598648	undirected	negative	Bacteria_Deinococcus_Thermus_Deinococci_Deinococcales	Flow			Bacteria_Proteobacteria_Betaproteobacteria	2	0	2
OTU_2189	OTU_7775	0.727641	undirected	positive	Bacteria_Firmicutes_Bacilli_Bacillales	Bacteria_Firmicutes_Bacilli_Bacillales			Bacteria_Proteobacteria_Betaproteobacteria_Burkholderiales	5	2	3
OTU_2189	OTU_4702	-0.540514	undirected	negative	Bacteria_Firmicutes_Bacilli_Bacillales	Bacteria_Verrucomicrobia_Verrucomicrobiae_Verrucomicrobiales			Bacteria_Proteobacteria_Gammaproteobacteria_Xanthomonadales	2	1	1
OTU_6499	OTU_7336	0.657707	undirected	positive	Bacteria_Firmicutes_Clostridia_D8A_2	Bacteria_Firmicutes_Clostridia_D8A_2			Eukaryota_SAR_Stramenopiles_Diatomea	19	0	19
OTU_6499	OTU_7303	0.584271	undirected	positive	Bacteria_Firmicutes_Clostridia_D8A_2	Bacteria_Planctomycetes_Planctomycetacia_Planctomycetales			Flow	1	0	1
OTU_6499	OTU_7683	0.597001	undirected	positive	Bacteria_Firmicutes_Clostridia_D8A_2	Bacteria_Planctomycetes_Planctomycetacia_Planctomycetales			Temp	1	1	0
OTU_7336	OTU_7683	0.674722	undirected	positive	Bacteria_Firmicutes_Clostridia_D8A_2	Bacteria_Planctomycetes_Planctomycetacia_Planctomycetales			Unclassified_Bacteria	9	9	0
OTU_7336	OTU_8029	0.549748	undirected	positive	Bacteria_Firmicutes_Clostridia_D8A_2	Bacteria_Proteobacteria_Alphaproteobacteria_Rhizobiales			Bacteria_Proteobacteria_Alphaproteobacteria_Rhodobacterales	180	116	64
OTU_7336	OTU_7540	0.590918	undirected	positive	Bacteria_Firmicutes_Clostridia_D8A_2	Bacteria_Proteobacteria_Alphaproteobacteria_Rhodobacterales			Bacteria_Cyanobacteria_Cyanobacteria_Chroococcales	2	0	2
OTU_6499	OTU_6994	-0.599128	undirected	negative	Bacteria_Firmicutes_Clostridia_D8A_2	Bacteria_Proteobacteria_Alphaproteobacteria_Sphingomonadales			Bacteria_Firmicutes_Clostridia_D8A_2	2	2	0
OTU_6499	Temp	0.556893	undirected	positive	Bacteria_Firmicutes_Clostridia_D8A_2	Temp			Bacteria_Planctomycetes_Planctomycetacia_Planctomycetales	3	3	0
OTU_7336	Temp	0.685905	undirected	positive	Bacteria_Firmicutes_Clostridia_D8A_2	Temp			Bacteria_Proteobacteria_Alphaproteobacteria_Caulobacterales	4	3	1
OTU_7336	OTU_7709	0.604857	undirected	positive	Bacteria_Firmicutes_Clostridia_D8A_2	Unclassified_Bacteria			Bacteria_Proteobacteria_Alphaproteobacteria_Rhizobiales	10	9	1
OTU_2066	OTU_6499	0.539747	undirected	positive	Bacteria_Planctomycetes_Planctomycetacia_Planctomycetales	Bacteria_Firmicutes_Clostridia_D8A_2			Bacteria_Proteobacteria_Alphaproteobacteria_Rhodobacterales	77	69	8
OTU_2066	OTU_7336	0.639557	undirected	positive	Bacteria_Planctomycetes_Planctomycetacia_Planctomycetales	Bacteria_Firmicutes_Clostridia_D8A_2			Bacteria_Proteobacteria_Alphaproteobacteria_Rickettsiales	1	0	1
OTU_2674	OTU_6499	0.556839	undirected	positive	Bacteria_Planctomycetes_Planctomycetacia_Planctomycetales	Bacteria_Firmicutes_Clostridia_D8A_2			Bacteria_Proteobacteria_Alphaproteobacteria_Sphingomonadales	21	12	9
OTU_2674	OTU_7336	0.595655	undirected	positive	Bacteria_Planctomycetes_Planctomycetacia_Planctomycetales	Bacteria_Firmicutes_Clostridia_D8A_2			Bacteria_Proteobacteria_Betaproteobacteria	3	0	3
OTU_2778	OTU_6499	0.568491	undirected	positive	Bacteria_Planctomycetes_Planctomycetacia_Planctomycetales	Bacteria_Firmicutes_Clostridia_D8A_2			Bacteria_Proteobacteria_Betaproteobacteria_Burkholderiales	6	1	5
OTU_2778	OTU_7336	0.664169	undirected	positive	Bacteria_Planctomycetes_Planctomycetacia_Planctomycetales	Bacteria_Firmicutes_Clostridia_D8A_2			Bacteria_Proteobacteria_Deltaproteobacteria_Myxococcales	2	0	2
OTU_2949	OTU_6499	0.585573	undirected	positive	Bacteria_Planctomycetes_Planctomycetacia_Planctomycetales	Bacteria_Firmicutes_Clostridia_D8A_2			Bacteria_Proteobacteria_Gammaproteobacteria_Xanthomonadales	2	2	0
OTU_2949	OTU_7336	0.642677	undirected	positive	Bacteria_Planctomycetes_Planctomycetacia_Planctomycetales	Bacteria_Firmicutes_Clostridia_D8A_2			Bacteria_Verrucomicrobia_Verrucomicrobiae_Verrucomicrobiales	1	1	0
OTU_7303	OTU_7336	0.676707	undirected	positive	Bacteria_Planctomycetes_Planctomycetacia_Planctomycetales	Bacteria_Firmicutes_Clostridia_D8A_2			Eukaryota_SAR_Stramenopiles_Diatomea	25	3	22
OTU_2066	OTU_2674	0.586877	undirected	positive	Bacteria_Planctomycetes_Planctomycetacia_Planctomycetales	Bacteria_Planctomycetes_Planctomycetacia_Planctomycetales			Temp	2	1	1
OTU_2066	OTU_2778	0.604854	undirected	positive	Bacteria_Planctomycetes_Planctomycetacia_Planctomycetales	Bacteria_Planctomycetes_Planctomycetacia_Planctomycetales			Unclassified_Bacteria	19	10	9
OTU_2066	OTU_2949	0.594459	undirected	positive	Bacteria_Planctomycetes_Planctomycetacia_Planctomycetales	Bacteria_Planctomycetes_Planctomycetacia_Planctomycetales			Bacteria_Proteobacteria_Alphaproteobacteria_Rickettsiales	8	7	1
OTU_2066	OTU_7303	0.64441	undirected	positive	Bacteria_Planctomycetes_Planctomycetacia_Planctomycetales	Bacteria_Planctomycetes_Planctomycetacia_Planctomycetales			Eukaryota_SAR_Stramenopiles_Diatomea	6	6	0
OTU_2066	OTU_7683	0.67014	undirected	positive	Bacteria_Planctomycetes_Planctomycetacia_Planctomycetales	Bacteria_Planctomycetes_Planctomycetacia_Planctomycetales			Flow	1	1	0
OTU_2674	OTU_2778	0.576625	undirected	positive	Bacteria_Planctomycetes_Planctomycetacia_Planctomycetales	Bacteria_Planctomycetes_Planctomycetacia_Planctomycetales			Unclassified_Bacteria	1	0	1
OTU_2674	OTU_2949	0.641343	undirected	positive	Bacteria_Planctomycetes_Planctomycetacia_Planctomycetales	Bacteria_Planctomycetes_Planctomycetacia_Planctomycetales			Bacteria_Proteobacteria_Alphaproteobacteria_Sphingomonadales	85	42	43
OTU_2674	OTU_7303	0.583088	undirected	positive	Bacteria_Planctomycetes_Planctomycetacia_Planctomycetales	Bacteria_Planctomycetes_Planctomycetacia_Planctomycetales			Bacteria_Cyanobacteria_Cyanobacteria_Chroococcales	2	1	1
OTU_2674	OTU_7683	0.609592	undirected	positive	Bacteria_Planctomycetes_Planctomycetacia_Planctomycetales	Bacteria_Planctomycetes_Planctomycetacia_Planctomycetales			Bacteria_Firmicutes_Clostridia_D8A_2	1	0	1
OTU_2778	OTU_2949	0.532167	undirected	positive	Bacteria_Planctomycetes_Planctomycetacia_Planctomycetales	Bacteria_Planctomycetes_Planctomycetacia_Planctomycetales			Bacteria_Planctomycetes_Planctomycetacia_Planctomycetales	3	0	3
OTU_2778	OTU_7303	0.542878	undirected	positive	Bacteria_Planctomycetes_Planctomycetacia_Planctomycetales	Bacteria_Planctomycetes_Planctomycetacia_Planctomycetales			Bacteria_Proteobacteria_Alphaproteobacteria_Caulobacterales	1	1	0
OTU_2778	OTU_7683	0.597457	undirected	positive	Bacteria_Planctomycetes_Planctomycetacia_Planctomycetales	Bacteria_Planctomycetes_Planctomycetacia_Planctomycetales			Bacteria_Proteobacteria_Alphaproteobacteria_Rhizobiales	8	3	5
OTU_2949	OTU_7303	0.642897	undirected	positive	Bacteria_Planctomycetes_Planctomycetacia_Planctomycetales	Bacteria_Planctomycetes_Planctomycetacia_Planctomycetales			Bacteria_Proteobacteria_Alphaproteobacteria_Rhodobacterales	33	14	19
OTU_2949	OTU_7683	0.620764	undirected	positive	Bacteria_Planctomycetes_Planctomycetacia_Planctomycetales	Bacteria_Planctomycetes_Planctomycetacia_Planctomycetales			Bacteria_Proteobacteria_Alphaproteobacteria_Sphingomonadales	14	9	5
OTU_7303	OTU_7683	0.6492	undirected	positive	Bacteria_Planctomycetes_Planctomycetacia_Planctomycetales	Bacteria_Planctomycetes_Planctomycetacia_Planctomycetales			Bacteria_Proteobacteria_Betaproteobacteria	2	2	0
OTU_7303	OTU_8029	0.567788	undirected	positive	Bacteria_Planctomycetes_Planctomycetacia_Planctomycetales	Bacteria_Proteobacteria_Alphaproteobacteria_Rhizobiales			Bacteria_Proteobacteria_Betaproteobacteria_Burkholderiales	7	5	2
OTU_2066	OTU_6214	0.662875	undirected	positive	Bacteria_Planctomycetes_Planctomycetacia_Planctomycetales	Bacteria_Proteobacteria_Alphaproteobacteria_Rhodobacterales			Bacteria_Proteobacteria_Deltaproteobacteria_Myxococcales	1	0	1
OTU_2066	OTU_7540	0.596638	undirected	positive	Bacteria_Planctomycetes_Planctomycetacia_Planctomycetales	Bacteria_Proteobacteria_Alphaproteobacteria_Rhodobacterales			Eukaryota_SAR_Stramenopiles_Diatomea	6	4	2
OTU_2674	OTU_4234	-0.507516	undirected	negative	Bacteria_Planctomycetes_Planctomycetacia_Planctomycetales	Bacteria_Proteobacteria_Alphaproteobacteria_Rhodobacterales			Temp	1	0	1
OTU_2674	OTU_6214	0.655044	undirected	positive	Bacteria_Planctomycetes_Planctomycetacia_Planctomycetales	Bacteria_Proteobacteria_Alphaproteobacteria_Rhodobacterales			Unclassified_Bacteria	6	3	3
OTU_2674	OTU_7540	0.50899	undirected	positive	Bacteria_Planctomycetes_Planctomycetacia_Planctomycetales	Bacteria_Proteobacteria_Alphaproteobacteria_Rhodobacterales			Bacteria_Proteobacteria_Betaproteobacteria	5	2	3
OTU_2778	OTU_6214	0.530673	undirected	positive	Bacteria_Planctomycetes_Planctomycetacia_Planctomycetales	Bacteria_Proteobacteria_Alphaproteobacteria_Rhodobacterales			Bacteria_Firmicutes_Clostridia_D8A_2	1	0	1
OTU_2949	OTU_6214	0.684429	undirected	positive	Bacteria_Planctomycetes_Planctomycetacia_Planctomycetales	Bacteria_Proteobacteria_Alphaproteobacteria_Rhodobacterales			Bacteria_Planctomycetes_Planctomycetacia_Planctomycetales	1	0	1
OTU_2949	OTU_7540	0.568335	undirected	positive	Bacteria_Planctomycetes_Planctomycetacia_Planctomycetales	Bacteria_Proteobacteria_Alphaproteobacteria_Rhodobacterales			Bacteria_Proteobacteria_Alphaproteobacteria_Rhizobiales	1	0	1
OTU_7303	OTU_7540	0.584252	undirected	positive	Bacteria_Planctomycetes_Planctomycetacia_Planctomycetales	Bacteria_Proteobacteria_Alphaproteobacteria_Rhodobacterales			Eukaryota_SAR_Stramenopiles_Diatomea	2	2	0
OTU_2066	OTU_5455	-0.549174	undirected	negative	Bacteria_Planctomycetes_Planctomycetacia_Planctomycetales	Bacteria_Proteobacteria_Alphaproteobacteria_Sphingomonadales			Bacteria_Proteobacteria_Betaproteobacteria_Burkholderiales	45	18	27
OTU_2066	OTU_6994	-0.650062	undirected	negative	Bacteria_Planctomycetes_Planctomycetacia_Planctomycetales	Bacteria_Proteobacteria_Alphaproteobacteria_Sphingomonadales			Bacteria_Cyanobacteria_Cyanobacteria_Pleurocapsales	1	1	0
OTU_2674	OTU_4493	-0.53161	undirected	negative	Bacteria_Planctomycetes_Planctomycetacia_Planctomycetales	Bacteria_Proteobacteria_Alphaproteobacteria_Sphingomonadales			Bacteria_Firmicutes_Clostridia_D8A_2	3	0	3
OTU_2674	OTU_6994	-0.616656	undirected	negative	Bacteria_Planctomycetes_Planctomycetacia_Planctomycetales	Bacteria_Proteobacteria_Alphaproteobacteria_Sphingomonadales			Bacteria_Planctomycetes_Planctomycetacia_Planctomycetales	7	0	7
OTU_2778	OTU_6994	-0.609952	undirected	negative	Bacteria_Planctomycetes_Planctomycetacia_Planctomycetales	Bacteria_Proteobacteria_Alphaproteobacteria_Sphingomonadales			Bacteria_Proteobacteria_Alphaproteobacteria_Caulobacterales	1	1	0
OTU_2949	OTU_5455	-0.518149	undirected	negative	Bacteria_Planctomycetes_Planctomycetacia_Planctomycetales	Bacteria_Proteobacteria_Alphaproteobacteria_Sphingomonadales			Bacteria_Proteobacteria_Alphaproteobacteria_Rhizobiales	1	0	1
OTU_2949	OTU_6994	-0.57947	undirected	negative	Bacteria_Planctomycetes_Planctomycetacia_Planctomycetales	Bacteria_Proteobacteria_Alphaproteobacteria_Sphingomonadales			Bacteria_Proteobacteria_Alphaproteobacteria_Rhodobacterales	9	3	6
OTU_2066	OTU_5823	-0.553695	undirected	negative	Bacteria_Planctomycetes_Planctomycetacia_Planctomycetales	Bacteria_Proteobacteria_Betaproteobacteria_Burkholderiales			Bacteria_Proteobacteria_Alphaproteobacteria_Sphingomonadales	6	5	1
OTU_2778	OTU_5823	-0.583633	undirected	negative	Bacteria_Planctomycetes_Planctomycetacia_Planctomycetales	Bacteria_Proteobacteria_Betaproteobacteria_Burkholderiales			Bacteria_Proteobacteria_Betaproteobacteria	1	1	0
OTU_2674	OTU_4365	0.562142	undirected	positive	Bacteria_Planctomycetes_Planctomycetacia_Planctomycetales	Bacteria_Proteobacteria_Deltaproteobacteria_Myxococcales			Bacteria_Proteobacteria_Betaproteobacteria_Burkholderiales	2	2	0
OTU_2066	Temp	0.508319	undirected	positive	Bacteria_Planctomycetes_Planctomycetacia_Planctomycetales	Temp			Eukaryota_SAR_Stramenopiles_Diatomea	5	5	0
OTU_2778	Temp	0.532473	undirected	positive	Bacteria_Planctomycetes_Planctomycetacia_Planctomycetales	Temp			Temp	2	0	2
OTU_7683	Temp	0.557965	undirected	positive	Bacteria_Planctomycetes_Planctomycetacia_Planctomycetales	Temp			Unclassified_Bacteria	7	0	7
OTU_3493	OTU_3506	0.623401	undirected	positive	Bacteria_Proteobacteria_Alphaproteobacteria_Caulobacterales	Bacteria_Proteobacteria_Alphaproteobacteria_Caulobacterales			Bacteria_Proteobacteria_Deltaproteobacteria_Myxococcales	4	0	4
OTU_3493	OTU_4152	0.510344	undirected	positive	Bacteria_Proteobacteria_Alphaproteobacteria_Caulobacterales	Bacteria_Proteobacteria_Alphaproteobacteria_Rhodobacterales			Bacteria_Proteobacteria_Alphaproteobacteria_Sphingomonadales	3	0	3
OTU_3493	OTU_6887	0.583944	undirected	positive	Bacteria_Proteobacteria_Alphaproteobacteria_Caulobacterales	Bacteria_Proteobacteria_Alphaproteobacteria_Rhodobacterales			Bacteria_Proteobacteria_Betaproteobacteria_Burkholderiales	1	0	1
OTU_3493	OTU_7211	0.516355	undirected	positive	Bacteria_Proteobacteria_Alphaproteobacteria_Caulobacterales	Bacteria_Proteobacteria_Alphaproteobacteria_Rhodobacterales			Bacteria_Proteobacteria_Gammaproteobacteria_Xanthomonadales	28	22	6
OTU_3493	OTU_6010	-0.516733	undirected	negative	Bacteria_Proteobacteria_Alphaproteobacteria_Caulobacterales	Bacteria_Proteobacteria_Alphaproteobacteria_Sphingomonadales			Bacteria_Actinobacteria_Acidimicrobiia_Acidimicrobiales	1	0	1
OTU_3493	OTU_5778	-0.509551	undirected	negative	Bacteria_Proteobacteria_Alphaproteobacteria_Caulobacterales	Eukaryota_SAR_Stramenopiles_Diatomea			Bacteria_Cyanobacteria_Cyanobacteria_Pleurocapsales	2	2	0
OTU_3506	OTU_5778	-0.50181	undirected	negative	Bacteria_Proteobacteria_Alphaproteobacteria_Caulobacterales	Eukaryota_SAR_Stramenopiles_Diatomea			Bacteria_Proteobacteria_Alphaproteobacteria_Rhizobiales	3	3	0
OTU_3493	Temp	-0.59861	undirected	negative	Bacteria_Proteobacteria_Alphaproteobacteria_Caulobacterales	Temp			Bacteria_Proteobacteria_Alphaproteobacteria_Rhodobacterales	5	3	2
OTU_3506	Temp	-0.508863	undirected	negative	Bacteria_Proteobacteria_Alphaproteobacteria_Caulobacterales	Temp			Bacteria_Proteobacteria_Alphaproteobacteria_Sphingomonadales	3	3	0
OTU_3506	OTU_6715	0.502697	undirected	positive	Bacteria_Proteobacteria_Alphaproteobacteria_Caulobacterales	Unclassified_Bacteria			Bacteria_Proteobacteria_Betaproteobacteria_Burkholderiales	4	3	1
OTU_1636	OTU_1894	0.644793	undirected	positive	Bacteria_Proteobacteria_Alphaproteobacteria_Rhizobiales	Bacteria_Cyanobacteria_Cyanobacteria_Pleurocapsales			Bacteria_Proteobacteria_Gammaproteobacteria_Xanthomonadales	1	1	0
OTU_1872	OTU_1894	0.734577	undirected	positive	Bacteria_Proteobacteria_Alphaproteobacteria_Rhizobiales	Bacteria_Cyanobacteria_Cyanobacteria_Pleurocapsales			Eukaryota_SAR_Stramenopiles_Diatomea	2	0	2
OTU_3515	OTU_7886	0.518046	undirected	positive	Bacteria_Proteobacteria_Alphaproteobacteria_Rhizobiales	Bacteria_Deinococcus_Thermus_Deinococci_Deinococcales			Flow	2	2	0
OTU_1872	OTU_7775	0.525212	undirected	positive	Bacteria_Proteobacteria_Alphaproteobacteria_Rhizobiales	Bacteria_Firmicutes_Bacilli_Bacillales			Unclassified_Bacteria	5	5	0
OTU_0926	OTU_7336	0.659789	undirected	positive	Bacteria_Proteobacteria_Alphaproteobacteria_Rhizobiales	Bacteria_Firmicutes_Clostridia_D8A_2			Bacteria_SM2F11	2	2	0
OTU_1872	OTU_2066	-0.583452	undirected	negative	Bacteria_Proteobacteria_Alphaproteobacteria_Rhizobiales	Bacteria_Planctomycetes_Planctomycetacia_Planctomycetales			Bacteria_Proteobacteria_Alphaproteobacteria_Rhodobacterales	1	1	0
OTU_1872	OTU_2674	-0.506166	undirected	negative	Bacteria_Proteobacteria_Alphaproteobacteria_Rhizobiales	Bacteria_Planctomycetes_Planctomycetacia_Planctomycetales			Eukaryota_SAR_Stramenopiles_Diatomea	1	1	0
OTU_1872	OTU_2949	-0.555457	undirected	negative	Bacteria_Proteobacteria_Alphaproteobacteria_Rhizobiales	Bacteria_Planctomycetes_Planctomycetacia_Planctomycetales			Bacteria_Verrucomicrobia_Verrucomicrobiae_Verrucomicrobiales	3	2	1
OTU_1872	OTU_7303	-0.58182	undirected	negative	Bacteria_Proteobacteria_Alphaproteobacteria_Rhizobiales	Bacteria_Planctomycetes_Planctomycetacia_Planctomycetales			Bacteria_Firmicutes_Bacilli_Bacillales	1	0	1
OTU_1872	OTU_7683	-0.51534	undirected	negative	Bacteria_Proteobacteria_Alphaproteobacteria_Rhizobiales	Bacteria_Planctomycetes_Planctomycetacia_Planctomycetales			Bacteria_Proteobacteria_Alphaproteobacteria_Rhodobacterales	2	2	0
OTU_0926	OTU_3493	-0.533272	undirected	negative	Bacteria_Proteobacteria_Alphaproteobacteria_Rhizobiales	Bacteria_Proteobacteria_Alphaproteobacteria_Caulobacterales			Eukaryota_SAR_Alveolata_Dinoflagellata	22	14	8
OTU_1636	OTU_1872	0.709183	undirected	positive	Bacteria_Proteobacteria_Alphaproteobacteria_Rhizobiales	Bacteria_Proteobacteria_Alphaproteobacteria_Rhizobiales			Bacteria_Proteobacteria_Alphaproteobacteria_Rhizobiales	3	0	3
OTU_1636	OTU_5005	0.739548	undirected	positive	Bacteria_Proteobacteria_Alphaproteobacteria_Rhizobiales	Bacteria_Proteobacteria_Alphaproteobacteria_Rhizobiales			Bacteria_Proteobacteria_Alphaproteobacteria_Rhodobacterales	2	0	2
OTU_1872	OTU_5005	0.713683	undirected	positive	Bacteria_Proteobacteria_Alphaproteobacteria_Rhizobiales	Bacteria_Proteobacteria_Alphaproteobacteria_Rhizobiales			Bacteria_Proteobacteria_Alphaproteobacteria_Rickettsiales	1	1	0
OTU_1872	OTU_8029	-0.534342	undirected	negative	Bacteria_Proteobacteria_Alphaproteobacteria_Rhizobiales	Bacteria_Proteobacteria_Alphaproteobacteria_Rhizobiales			Bacteria_Proteobacteria_Alphaproteobacteria_Sphingomonadales	1	1	0
OTU_3515	OTU_4114	0.724924	undirected	positive	Bacteria_Proteobacteria_Alphaproteobacteria_Rhizobiales	Bacteria_Proteobacteria_Alphaproteobacteria_Rhizobiales			Eukaryota_SAR_Stramenopiles_Diatomea	12	12	0
OTU_3515	OTU_8029	0.693591	undirected	positive	Bacteria_Proteobacteria_Alphaproteobacteria_Rhizobiales	Bacteria_Proteobacteria_Alphaproteobacteria_Rhizobiales			Unclassified_Bacteria	3	0	3
OTU_4114	OTU_8029	0.872333	undirected	positive	Bacteria_Proteobacteria_Alphaproteobacteria_Rhizobiales	Bacteria_Proteobacteria_Alphaproteobacteria_Rhizobiales			Eukaryota_SAR_Stramenopiles_Diatomea	146	98	48
OTU_0926	OTU_4152	-0.523702	undirected	negative	Bacteria_Proteobacteria_Alphaproteobacteria_Rhizobiales	Bacteria_Proteobacteria_Alphaproteobacteria_Rhodobacterales			Bacteria_Deinococcus_Thermus_Deinococci_Deinococcales	4	0	4
OTU_0926	OTU_6887	-0.625682	undirected	negative	Bacteria_Proteobacteria_Alphaproteobacteria_Rhizobiales	Bacteria_Proteobacteria_Alphaproteobacteria_Rhodobacterales			Bacteria_Firmicutes_Clostridia_D8A_2	4	0	4
OTU_1872	OTU_3261	-0.589108	undirected	negative	Bacteria_Proteobacteria_Alphaproteobacteria_Rhizobiales	Bacteria_Proteobacteria_Alphaproteobacteria_Rhodobacterales			Bacteria_Proteobacteria_Alphaproteobacteria_Caulobacterales	1	1	0
OTU_1872	OTU_6214	-0.643542	undirected	negative	Bacteria_Proteobacteria_Alphaproteobacteria_Rhizobiales	Bacteria_Proteobacteria_Alphaproteobacteria_Rhodobacterales			Bacteria_Proteobacteria_Alphaproteobacteria_Rhizobiales	17	0	17
OTU_1872	OTU_6500	-0.517273	undirected	negative	Bacteria_Proteobacteria_Alphaproteobacteria_Rhizobiales	Bacteria_Proteobacteria_Alphaproteobacteria_Rhodobacterales			Bacteria_Proteobacteria_Alphaproteobacteria_Rhodobacterales	12	3	9
OTU_1872	OTU_7540	-0.51256	undirected	negative	Bacteria_Proteobacteria_Alphaproteobacteria_Rhizobiales	Bacteria_Proteobacteria_Alphaproteobacteria_Rhodobacterales			Bacteria_Proteobacteria_Alphaproteobacteria_Rickettsiales	3	3	0
OTU_3515	OTU_4048	0.771542	undirected	positive	Bacteria_Proteobacteria_Alphaproteobacteria_Rhizobiales	Bacteria_Proteobacteria_Alphaproteobacteria_Rhodobacterales			Bacteria_Proteobacteria_Alphaproteobacteria_Sphingomonadales	1	1	0
OTU_3515	OTU_5182	0.570138	undirected	positive	Bacteria_Proteobacteria_Alphaproteobacteria_Rhizobiales	Bacteria_Proteobacteria_Alphaproteobacteria_Rhodobacterales			Bacteria_Proteobacteria_Betaproteobacteria	5	5	0
OTU_5005	OTU_6247	0.53079	undirected	positive	Bacteria_Proteobacteria_Alphaproteobacteria_Rhizobiales	Bacteria_Proteobacteria_Alphaproteobacteria_Rhodobacterales			Bacteria_Proteobacteria_Betaproteobacteria_Burkholderiales	12	12	0
OTU_5005	OTU_7089	0.558121	undirected	positive	Bacteria_Proteobacteria_Alphaproteobacteria_Rhizobiales	Bacteria_Proteobacteria_Alphaproteobacteria_Rhodobacterales			Bacteria_Proteobacteria_Gammaproteobacteria_Xanthomonadales	1	1	0
OTU_3515	OTU_5314	-0.592117	undirected	negative	Bacteria_Proteobacteria_Alphaproteobacteria_Rhizobiales	Bacteria_Proteobacteria_Alphaproteobacteria_Rickettsiales			Eukaryota_SAR_Stramenopiles_Diatomea	64	64	0
OTU_1636	OTU_2134	0.51581	undirected	positive	Bacteria_Proteobacteria_Alphaproteobacteria_Rhizobiales	Bacteria_Proteobacteria_Alphaproteobacteria_Sphingomonadales			Flow	8	8	0
OTU_1636	OTU_5455	0.752201	undirected	positive	Bacteria_Proteobacteria_Alphaproteobacteria_Rhizobiales	Bacteria_Proteobacteria_Alphaproteobacteria_Sphingomonadales			Unclassified_Bacteria	14	0	14
OTU_1636	OTU_6994	0.630043	undirected	positive	Bacteria_Proteobacteria_Alphaproteobacteria_Rhizobiales	Bacteria_Proteobacteria_Alphaproteobacteria_Sphingomonadales			Unclassified_Bacteria	109	58	51
OTU_1872	OTU_2134	0.562689	undirected	positive	Bacteria_Proteobacteria_Alphaproteobacteria_Rhizobiales	Bacteria_Proteobacteria_Alphaproteobacteria_Sphingomonadales			Bacteria_Cyanobacteria_Cyanobacteria_Chroococcales	2	2	0
OTU_1872	OTU_3725	-0.572244	undirected	negative	Bacteria_Proteobacteria_Alphaproteobacteria_Rhizobiales	Bacteria_Proteobacteria_Alphaproteobacteria_Sphingomonadales			Bacteria_Cyanobacteria_Cyanobacteria_Oscillatoriales	3	3	0
OTU_1872	OTU_4493	0.598242	undirected	positive	Bacteria_Proteobacteria_Alphaproteobacteria_Rhizobiales	Bacteria_Proteobacteria_Alphaproteobacteria_Sphingomonadales			Bacteria_Deinococcus_Thermus_Deinococci_Deinococcales	2	2	0
OTU_1872	OTU_5455	0.745048	undirected	positive	Bacteria_Proteobacteria_Alphaproteobacteria_Rhizobiales	Bacteria_Proteobacteria_Alphaproteobacteria_Sphingomonadales			Bacteria_Firmicutes_Clostridia_D8A_2	5	4	1
OTU_1872	OTU_6994	0.710583	undirected	positive	Bacteria_Proteobacteria_Alphaproteobacteria_Rhizobiales	Bacteria_Proteobacteria_Alphaproteobacteria_Sphingomonadales			Bacteria_Planctomycetes_Planctomycetacia_Planctomycetales	4	4	0
OTU_4114	OTU_6994	-0.503769	undirected	negative	Bacteria_Proteobacteria_Alphaproteobacteria_Rhizobiales	Bacteria_Proteobacteria_Alphaproteobacteria_Sphingomonadales			Bacteria_Proteobacteria_Alphaproteobacteria_Caulobacterales	5	4	1
OTU_5005	OTU_5455	0.712651	undirected	positive	Bacteria_Proteobacteria_Alphaproteobacteria_Rhizobiales	Bacteria_Proteobacteria_Alphaproteobacteria_Sphingomonadales			Bacteria_Proteobacteria_Alphaproteobacteria_Rhizobiales	7	6	1
OTU_5005	OTU_6994	0.643522	undirected	positive	Bacteria_Proteobacteria_Alphaproteobacteria_Rhizobiales	Bacteria_Proteobacteria_Alphaproteobacteria_Sphingomonadales			Bacteria_Proteobacteria_Alphaproteobacteria_Rhodobacterales	18	11	7
OTU_3515	OTU_6779	-0.578226	undirected	negative	Bacteria_Proteobacteria_Alphaproteobacteria_Rhizobiales	Bacteria_Proteobacteria_Betaproteobacteria			Bacteria_Proteobacteria_Alphaproteobacteria_Rickettsiales	2	0	2
OTU_4114	OTU_6779	-0.664899	undirected	negative	Bacteria_Proteobacteria_Alphaproteobacteria_Rhizobiales	Bacteria_Proteobacteria_Betaproteobacteria			Bacteria_Proteobacteria_Alphaproteobacteria_Sphingomonadales	6	1	5
OTU_0926	OTU_1571	-0.616977	undirected	negative	Bacteria_Proteobacteria_Alphaproteobacteria_Rhizobiales	Bacteria_Proteobacteria_Betaproteobacteria_Burkholderiales			Bacteria_Proteobacteria_Betaproteobacteria_Burkholderiales	8	2	6
OTU_0926	OTU_5823	-0.737769	undirected	negative	Bacteria_Proteobacteria_Alphaproteobacteria_Rhizobiales	Bacteria_Proteobacteria_Betaproteobacteria_Burkholderiales			Bacteria_Proteobacteria_Gammaproteobacteria_Xanthomonadales	1	0	1
OTU_1636	OTU_2354	0.538409	undirected	positive	Bacteria_Proteobacteria_Alphaproteobacteria_Rhizobiales	Bacteria_Proteobacteria_Betaproteobacteria_Burkholderiales			Eukaryota_SAR_Stramenopiles_Diatomea	23	2	21
OTU_1872	OTU_2354	0.607118	undirected	positive	Bacteria_Proteobacteria_Alphaproteobacteria_Rhizobiales	Bacteria_Proteobacteria_Betaproteobacteria_Burkholderiales			Temp	4	3	1
OTU_3515	OTU_6232	-0.538808	undirected	negative	Bacteria_Proteobacteria_Alphaproteobacteria_Rhizobiales	Bacteria_Proteobacteria_Betaproteobacteria_Burkholderiales			Unclassified_Bacteria	19	14	5
OTU_0926	OTU_1195	0.658471	undirected	positive	Bacteria_Proteobacteria_Alphaproteobacteria_Rhizobiales	Bacteria_Proteobacteria_Gammaproteobacteria_Xanthomonadales			Total	861	512	349
OTU_0926	OTU_5781	-0.513907	undirected	negative	Bacteria_Proteobacteria_Alphaproteobacteria_Rhizobiales	Bacteria_Proteobacteria_Gammaproteobacteria_Xanthomonadales
OTU_0926	OTU_1937	-0.688509	undirected	negative	Bacteria_Proteobacteria_Alphaproteobacteria_Rhizobiales	Eukaryota_SAR_Stramenopiles_Diatomea
OTU_0926	OTU_2266	-0.503036	undirected	negative	Bacteria_Proteobacteria_Alphaproteobacteria_Rhizobiales	Eukaryota_SAR_Stramenopiles_Diatomea
OTU_0926	OTU_5410	-0.508036	undirected	negative	Bacteria_Proteobacteria_Alphaproteobacteria_Rhizobiales	Eukaryota_SAR_Stramenopiles_Diatomea
OTU_0926	OTU_5735	-0.695077	undirected	negative	Bacteria_Proteobacteria_Alphaproteobacteria_Rhizobiales	Eukaryota_SAR_Stramenopiles_Diatomea
OTU_3515	OTU_5410	-0.548285	undirected	negative	Bacteria_Proteobacteria_Alphaproteobacteria_Rhizobiales	Eukaryota_SAR_Stramenopiles_Diatomea
OTU_3515	OTU_5460	-0.676261	undirected	negative	Bacteria_Proteobacteria_Alphaproteobacteria_Rhizobiales	Eukaryota_SAR_Stramenopiles_Diatomea
OTU_3515	OTU_5778	-0.518037	undirected	negative	Bacteria_Proteobacteria_Alphaproteobacteria_Rhizobiales	Eukaryota_SAR_Stramenopiles_Diatomea
OTU_3515	OTU_5973	-0.68001	undirected	negative	Bacteria_Proteobacteria_Alphaproteobacteria_Rhizobiales	Eukaryota_SAR_Stramenopiles_Diatomea
OTU_3515	OTU_6090	-0.67276	undirected	negative	Bacteria_Proteobacteria_Alphaproteobacteria_Rhizobiales	Eukaryota_SAR_Stramenopiles_Diatomea
OTU_3515	OTU_6283	-0.687128	undirected	negative	Bacteria_Proteobacteria_Alphaproteobacteria_Rhizobiales	Eukaryota_SAR_Stramenopiles_Diatomea
OTU_3515	OTU_6874	-0.73659	undirected	negative	Bacteria_Proteobacteria_Alphaproteobacteria_Rhizobiales	Eukaryota_SAR_Stramenopiles_Diatomea
OTU_3515	OTU_7783	-0.658445	undirected	negative	Bacteria_Proteobacteria_Alphaproteobacteria_Rhizobiales	Eukaryota_SAR_Stramenopiles_Diatomea
OTU_4114	OTU_5410	-0.617637	undirected	negative	Bacteria_Proteobacteria_Alphaproteobacteria_Rhizobiales	Eukaryota_SAR_Stramenopiles_Diatomea
OTU_4114	OTU_5460	-0.527848	undirected	negative	Bacteria_Proteobacteria_Alphaproteobacteria_Rhizobiales	Eukaryota_SAR_Stramenopiles_Diatomea
OTU_4114	OTU_5735	-0.510588	undirected	negative	Bacteria_Proteobacteria_Alphaproteobacteria_Rhizobiales	Eukaryota_SAR_Stramenopiles_Diatomea
OTU_4114	OTU_5973	-0.524056	undirected	negative	Bacteria_Proteobacteria_Alphaproteobacteria_Rhizobiales	Eukaryota_SAR_Stramenopiles_Diatomea
OTU_4114	OTU_6283	-0.520776	undirected	negative	Bacteria_Proteobacteria_Alphaproteobacteria_Rhizobiales	Eukaryota_SAR_Stramenopiles_Diatomea
OTU_4114	OTU_6874	-0.669833	undirected	negative	Bacteria_Proteobacteria_Alphaproteobacteria_Rhizobiales	Eukaryota_SAR_Stramenopiles_Diatomea
OTU_4114	OTU_7783	-0.562269	undirected	negative	Bacteria_Proteobacteria_Alphaproteobacteria_Rhizobiales	Eukaryota_SAR_Stramenopiles_Diatomea
OTU_3515	Flow	-0.581661	undirected	negative	Bacteria_Proteobacteria_Alphaproteobacteria_Rhizobiales	Flow
OTU_0926	Temp	0.6146	undirected	positive	Bacteria_Proteobacteria_Alphaproteobacteria_Rhizobiales	Temp
OTU_0926	OTU_1553	0.729853	undirected	positive	Bacteria_Proteobacteria_Alphaproteobacteria_Rhizobiales	Unclassified_Bacteria
OTU_0926	OTU_1846	0.789831	undirected	positive	Bacteria_Proteobacteria_Alphaproteobacteria_Rhizobiales	Unclassified_Bacteria
OTU_0926	OTU_2028	0.680482	undirected	positive	Bacteria_Proteobacteria_Alphaproteobacteria_Rhizobiales	Unclassified_Bacteria
OTU_0926	OTU_4494	0.751925	undirected	positive	Bacteria_Proteobacteria_Alphaproteobacteria_Rhizobiales	Unclassified_Bacteria
OTU_0926	OTU_7709	0.7192	undirected	positive	Bacteria_Proteobacteria_Alphaproteobacteria_Rhizobiales	Unclassified_Bacteria
OTU_3515	OTU_6715	0.679791	undirected	positive	Bacteria_Proteobacteria_Alphaproteobacteria_Rhizobiales	Unclassified_Bacteria
OTU_4114	OTU_4494	0.516695	undirected	positive	Bacteria_Proteobacteria_Alphaproteobacteria_Rhizobiales	Unclassified_Bacteria
OTU_4114	OTU_6715	0.513704	undirected	positive	Bacteria_Proteobacteria_Alphaproteobacteria_Rhizobiales	Unclassified_Bacteria
OTU_4114	OTU_7709	0.524312	undirected	positive	Bacteria_Proteobacteria_Alphaproteobacteria_Rhizobiales	Unclassified_Bacteria
OTU_3261	OTU_4482	-0.528497	undirected	negative	Bacteria_Proteobacteria_Alphaproteobacteria_Rhodobacterales	Bacteria_Cyanobacteria_Cyanobacteria_Chroococcales
OTU_4152	OTU_4482	-0.61257	undirected	negative	Bacteria_Proteobacteria_Alphaproteobacteria_Rhodobacterales	Bacteria_Cyanobacteria_Cyanobacteria_Chroococcales
OTU_6214	OTU_6499	0.538992	undirected	positive	Bacteria_Proteobacteria_Alphaproteobacteria_Rhodobacterales	Bacteria_Firmicutes_Clostridia_D8A_2
OTU_6214	OTU_7336	0.627953	undirected	positive	Bacteria_Proteobacteria_Alphaproteobacteria_Rhodobacterales	Bacteria_Firmicutes_Clostridia_D8A_2
OTU_6214	OTU_7303	0.699713	undirected	positive	Bacteria_Proteobacteria_Alphaproteobacteria_Rhodobacterales	Bacteria_Planctomycetes_Planctomycetacia_Planctomycetales
OTU_6214	OTU_7683	0.656825	undirected	positive	Bacteria_Proteobacteria_Alphaproteobacteria_Rhodobacterales	Bacteria_Planctomycetes_Planctomycetacia_Planctomycetales
OTU_7540	OTU_7683	0.607714	undirected	positive	Bacteria_Proteobacteria_Alphaproteobacteria_Rhodobacterales	Bacteria_Planctomycetes_Planctomycetacia_Planctomycetales
OTU_0096	OTU_3493	0.683606	undirected	positive	Bacteria_Proteobacteria_Alphaproteobacteria_Rhodobacterales	Bacteria_Proteobacteria_Alphaproteobacteria_Caulobacterales
OTU_1200	OTU_3493	-0.520395	undirected	negative	Bacteria_Proteobacteria_Alphaproteobacteria_Rhodobacterales	Bacteria_Proteobacteria_Alphaproteobacteria_Caulobacterales
OTU_2062	OTU_3493	0.772099	undirected	positive	Bacteria_Proteobacteria_Alphaproteobacteria_Rhodobacterales	Bacteria_Proteobacteria_Alphaproteobacteria_Caulobacterales
OTU_2062	OTU_3506	0.641043	undirected	positive	Bacteria_Proteobacteria_Alphaproteobacteria_Rhodobacterales	Bacteria_Proteobacteria_Alphaproteobacteria_Caulobacterales
OTU_1200	OTU_8029	-0.508601	undirected	negative	Bacteria_Proteobacteria_Alphaproteobacteria_Rhodobacterales	Bacteria_Proteobacteria_Alphaproteobacteria_Rhizobiales
OTU_1858	OTU_8029	0.613256	undirected	positive	Bacteria_Proteobacteria_Alphaproteobacteria_Rhodobacterales	Bacteria_Proteobacteria_Alphaproteobacteria_Rhizobiales
OTU_2151	OTU_3515	0.555844	undirected	positive	Bacteria_Proteobacteria_Alphaproteobacteria_Rhodobacterales	Bacteria_Proteobacteria_Alphaproteobacteria_Rhizobiales
OTU_2151	OTU_5005	0.592711	undirected	positive	Bacteria_Proteobacteria_Alphaproteobacteria_Rhodobacterales	Bacteria_Proteobacteria_Alphaproteobacteria_Rhizobiales
OTU_2658	OTU_4114	0.530087	undirected	positive	Bacteria_Proteobacteria_Alphaproteobacteria_Rhodobacterales	Bacteria_Proteobacteria_Alphaproteobacteria_Rhizobiales
OTU_2658	OTU_8029	0.601596	undirected	positive	Bacteria_Proteobacteria_Alphaproteobacteria_Rhodobacterales	Bacteria_Proteobacteria_Alphaproteobacteria_Rhizobiales
OTU_4048	OTU_4114	0.744378	undirected	positive	Bacteria_Proteobacteria_Alphaproteobacteria_Rhodobacterales	Bacteria_Proteobacteria_Alphaproteobacteria_Rhizobiales
OTU_4048	OTU_8029	0.791782	undirected	positive	Bacteria_Proteobacteria_Alphaproteobacteria_Rhodobacterales	Bacteria_Proteobacteria_Alphaproteobacteria_Rhizobiales
OTU_4234	OTU_5005	0.504579	undirected	positive	Bacteria_Proteobacteria_Alphaproteobacteria_Rhodobacterales	Bacteria_Proteobacteria_Alphaproteobacteria_Rhizobiales
OTU_6214	OTU_8029	0.616607	undirected	positive	Bacteria_Proteobacteria_Alphaproteobacteria_Rhodobacterales	Bacteria_Proteobacteria_Alphaproteobacteria_Rhizobiales
OTU_0096	OTU_1200	-0.623169	undirected	negative	Bacteria_Proteobacteria_Alphaproteobacteria_Rhodobacterales	Bacteria_Proteobacteria_Alphaproteobacteria_Rhodobacterales
OTU_0096	OTU_2062	0.746832	undirected	positive	Bacteria_Proteobacteria_Alphaproteobacteria_Rhodobacterales	Bacteria_Proteobacteria_Alphaproteobacteria_Rhodobacterales
OTU_0096	OTU_2658	0.58829	undirected	positive	Bacteria_Proteobacteria_Alphaproteobacteria_Rhodobacterales	Bacteria_Proteobacteria_Alphaproteobacteria_Rhodobacterales
OTU_0096	OTU_3261	0.596135	undirected	positive	Bacteria_Proteobacteria_Alphaproteobacteria_Rhodobacterales	Bacteria_Proteobacteria_Alphaproteobacteria_Rhodobacterales
OTU_0096	OTU_4152	0.511301	undirected	positive	Bacteria_Proteobacteria_Alphaproteobacteria_Rhodobacterales	Bacteria_Proteobacteria_Alphaproteobacteria_Rhodobacterales
OTU_0096	OTU_5860	-0.530225	undirected	negative	Bacteria_Proteobacteria_Alphaproteobacteria_Rhodobacterales	Bacteria_Proteobacteria_Alphaproteobacteria_Rhodobacterales
OTU_0096	OTU_6500	0.66075	undirected	positive	Bacteria_Proteobacteria_Alphaproteobacteria_Rhodobacterales	Bacteria_Proteobacteria_Alphaproteobacteria_Rhodobacterales
OTU_0096	OTU_6887	0.597775	undirected	positive	Bacteria_Proteobacteria_Alphaproteobacteria_Rhodobacterales	Bacteria_Proteobacteria_Alphaproteobacteria_Rhodobacterales
OTU_0096	OTU_7211	0.626906	undirected	positive	Bacteria_Proteobacteria_Alphaproteobacteria_Rhodobacterales	Bacteria_Proteobacteria_Alphaproteobacteria_Rhodobacterales
OTU_0096	OTU_7285	0.517898	undirected	positive	Bacteria_Proteobacteria_Alphaproteobacteria_Rhodobacterales	Bacteria_Proteobacteria_Alphaproteobacteria_Rhodobacterales
OTU_0181	OTU_2151	0.693084	undirected	positive	Bacteria_Proteobacteria_Alphaproteobacteria_Rhodobacterales	Bacteria_Proteobacteria_Alphaproteobacteria_Rhodobacterales
OTU_0181	OTU_4152	0.507403	undirected	positive	Bacteria_Proteobacteria_Alphaproteobacteria_Rhodobacterales	Bacteria_Proteobacteria_Alphaproteobacteria_Rhodobacterales
OTU_0181	OTU_4234	0.653974	undirected	positive	Bacteria_Proteobacteria_Alphaproteobacteria_Rhodobacterales	Bacteria_Proteobacteria_Alphaproteobacteria_Rhodobacterales
OTU_0181	OTU_5182	0.760121	undirected	positive	Bacteria_Proteobacteria_Alphaproteobacteria_Rhodobacterales	Bacteria_Proteobacteria_Alphaproteobacteria_Rhodobacterales
OTU_0181	OTU_6247	0.650552	undirected	positive	Bacteria_Proteobacteria_Alphaproteobacteria_Rhodobacterales	Bacteria_Proteobacteria_Alphaproteobacteria_Rhodobacterales
OTU_0181	OTU_7089	0.618081	undirected	positive	Bacteria_Proteobacteria_Alphaproteobacteria_Rhodobacterales	Bacteria_Proteobacteria_Alphaproteobacteria_Rhodobacterales
OTU_0181	OTU_7285	0.722004	undirected	positive	Bacteria_Proteobacteria_Alphaproteobacteria_Rhodobacterales	Bacteria_Proteobacteria_Alphaproteobacteria_Rhodobacterales
OTU_1200	OTU_2658	-0.618204	undirected	negative	Bacteria_Proteobacteria_Alphaproteobacteria_Rhodobacterales	Bacteria_Proteobacteria_Alphaproteobacteria_Rhodobacterales
OTU_1200	OTU_3261	-0.583735	undirected	negative	Bacteria_Proteobacteria_Alphaproteobacteria_Rhodobacterales	Bacteria_Proteobacteria_Alphaproteobacteria_Rhodobacterales
OTU_1200	OTU_5860	0.720494	undirected	positive	Bacteria_Proteobacteria_Alphaproteobacteria_Rhodobacterales	Bacteria_Proteobacteria_Alphaproteobacteria_Rhodobacterales
OTU_1200	OTU_6500	-0.666175	undirected	negative	Bacteria_Proteobacteria_Alphaproteobacteria_Rhodobacterales	Bacteria_Proteobacteria_Alphaproteobacteria_Rhodobacterales
OTU_1200	OTU_6743	-0.531518	undirected	negative	Bacteria_Proteobacteria_Alphaproteobacteria_Rhodobacterales	Bacteria_Proteobacteria_Alphaproteobacteria_Rhodobacterales
OTU_1200	OTU_7211	-0.705475	undirected	negative	Bacteria_Proteobacteria_Alphaproteobacteria_Rhodobacterales	Bacteria_Proteobacteria_Alphaproteobacteria_Rhodobacterales
OTU_1858	OTU_3261	0.505978	undirected	positive	Bacteria_Proteobacteria_Alphaproteobacteria_Rhodobacterales	Bacteria_Proteobacteria_Alphaproteobacteria_Rhodobacterales
OTU_1858	OTU_4048	0.712677	undirected	positive	Bacteria_Proteobacteria_Alphaproteobacteria_Rhodobacterales	Bacteria_Proteobacteria_Alphaproteobacteria_Rhodobacterales
OTU_1858	OTU_5182	0.542549	undirected	positive	Bacteria_Proteobacteria_Alphaproteobacteria_Rhodobacterales	Bacteria_Proteobacteria_Alphaproteobacteria_Rhodobacterales
OTU_1858	OTU_6214	0.617495	undirected	positive	Bacteria_Proteobacteria_Alphaproteobacteria_Rhodobacterales	Bacteria_Proteobacteria_Alphaproteobacteria_Rhodobacterales
OTU_1858	OTU_7285	0.553194	undirected	positive	Bacteria_Proteobacteria_Alphaproteobacteria_Rhodobacterales	Bacteria_Proteobacteria_Alphaproteobacteria_Rhodobacterales
OTU_1858	OTU_7540	0.513453	undirected	positive	Bacteria_Proteobacteria_Alphaproteobacteria_Rhodobacterales	Bacteria_Proteobacteria_Alphaproteobacteria_Rhodobacterales
OTU_2062	OTU_2151	0.513873	undirected	positive	Bacteria_Proteobacteria_Alphaproteobacteria_Rhodobacterales	Bacteria_Proteobacteria_Alphaproteobacteria_Rhodobacterales
OTU_2062	OTU_4152	0.515578	undirected	positive	Bacteria_Proteobacteria_Alphaproteobacteria_Rhodobacterales	Bacteria_Proteobacteria_Alphaproteobacteria_Rhodobacterales
OTU_2062	OTU_6887	0.533538	undirected	positive	Bacteria_Proteobacteria_Alphaproteobacteria_Rhodobacterales	Bacteria_Proteobacteria_Alphaproteobacteria_Rhodobacterales
OTU_2151	OTU_4234	0.696518	undirected	positive	Bacteria_Proteobacteria_Alphaproteobacteria_Rhodobacterales	Bacteria_Proteobacteria_Alphaproteobacteria_Rhodobacterales
OTU_2151	OTU_5182	0.84988	undirected	positive	Bacteria_Proteobacteria_Alphaproteobacteria_Rhodobacterales	Bacteria_Proteobacteria_Alphaproteobacteria_Rhodobacterales
OTU_2151	OTU_6247	0.701792	undirected	positive	Bacteria_Proteobacteria_Alphaproteobacteria_Rhodobacterales	Bacteria_Proteobacteria_Alphaproteobacteria_Rhodobacterales
OTU_2151	OTU_7089	0.738558	undirected	positive	Bacteria_Proteobacteria_Alphaproteobacteria_Rhodobacterales	Bacteria_Proteobacteria_Alphaproteobacteria_Rhodobacterales
OTU_2658	OTU_3261	0.512223	undirected	positive	Bacteria_Proteobacteria_Alphaproteobacteria_Rhodobacterales	Bacteria_Proteobacteria_Alphaproteobacteria_Rhodobacterales
OTU_2658	OTU_4048	0.624997	undirected	positive	Bacteria_Proteobacteria_Alphaproteobacteria_Rhodobacterales	Bacteria_Proteobacteria_Alphaproteobacteria_Rhodobacterales
OTU_2658	OTU_6500	0.619866	undirected	positive	Bacteria_Proteobacteria_Alphaproteobacteria_Rhodobacterales	Bacteria_Proteobacteria_Alphaproteobacteria_Rhodobacterales
OTU_2658	OTU_7211	0.532244	undirected	positive	Bacteria_Proteobacteria_Alphaproteobacteria_Rhodobacterales	Bacteria_Proteobacteria_Alphaproteobacteria_Rhodobacterales
OTU_3261	OTU_4048	0.501665	undirected	positive	Bacteria_Proteobacteria_Alphaproteobacteria_Rhodobacterales	Bacteria_Proteobacteria_Alphaproteobacteria_Rhodobacterales
OTU_3261	OTU_4152	0.622937	undirected	positive	Bacteria_Proteobacteria_Alphaproteobacteria_Rhodobacterales	Bacteria_Proteobacteria_Alphaproteobacteria_Rhodobacterales
OTU_3261	OTU_6214	0.661981	undirected	positive	Bacteria_Proteobacteria_Alphaproteobacteria_Rhodobacterales	Bacteria_Proteobacteria_Alphaproteobacteria_Rhodobacterales
OTU_3261	OTU_6500	0.936573	undirected	positive	Bacteria_Proteobacteria_Alphaproteobacteria_Rhodobacterales	Bacteria_Proteobacteria_Alphaproteobacteria_Rhodobacterales
OTU_3261	OTU_6743	0.786505	undirected	positive	Bacteria_Proteobacteria_Alphaproteobacteria_Rhodobacterales	Bacteria_Proteobacteria_Alphaproteobacteria_Rhodobacterales
OTU_3261	OTU_6887	0.662733	undirected	positive	Bacteria_Proteobacteria_Alphaproteobacteria_Rhodobacterales	Bacteria_Proteobacteria_Alphaproteobacteria_Rhodobacterales
OTU_3261	OTU_7211	0.621985	undirected	positive	Bacteria_Proteobacteria_Alphaproteobacteria_Rhodobacterales	Bacteria_Proteobacteria_Alphaproteobacteria_Rhodobacterales
OTU_3261	OTU_7285	0.811724	undirected	positive	Bacteria_Proteobacteria_Alphaproteobacteria_Rhodobacterales	Bacteria_Proteobacteria_Alphaproteobacteria_Rhodobacterales
OTU_3261	OTU_7540	0.566259	undirected	positive	Bacteria_Proteobacteria_Alphaproteobacteria_Rhodobacterales	Bacteria_Proteobacteria_Alphaproteobacteria_Rhodobacterales
OTU_4048	OTU_5182	0.603209	undirected	positive	Bacteria_Proteobacteria_Alphaproteobacteria_Rhodobacterales	Bacteria_Proteobacteria_Alphaproteobacteria_Rhodobacterales
OTU_4048	OTU_6500	0.512496	undirected	positive	Bacteria_Proteobacteria_Alphaproteobacteria_Rhodobacterales	Bacteria_Proteobacteria_Alphaproteobacteria_Rhodobacterales
OTU_4048	OTU_6743	0.550737	undirected	positive	Bacteria_Proteobacteria_Alphaproteobacteria_Rhodobacterales	Bacteria_Proteobacteria_Alphaproteobacteria_Rhodobacterales
OTU_4152	OTU_6500	0.604537	undirected	positive	Bacteria_Proteobacteria_Alphaproteobacteria_Rhodobacterales	Bacteria_Proteobacteria_Alphaproteobacteria_Rhodobacterales
OTU_4152	OTU_6887	0.755219	undirected	positive	Bacteria_Proteobacteria_Alphaproteobacteria_Rhodobacterales	Bacteria_Proteobacteria_Alphaproteobacteria_Rhodobacterales
OTU_4152	OTU_7285	0.67483	undirected	positive	Bacteria_Proteobacteria_Alphaproteobacteria_Rhodobacterales	Bacteria_Proteobacteria_Alphaproteobacteria_Rhodobacterales
OTU_4234	OTU_5182	0.647237	undirected	positive	Bacteria_Proteobacteria_Alphaproteobacteria_Rhodobacterales	Bacteria_Proteobacteria_Alphaproteobacteria_Rhodobacterales
OTU_4234	OTU_6247	0.859556	undirected	positive	Bacteria_Proteobacteria_Alphaproteobacteria_Rhodobacterales	Bacteria_Proteobacteria_Alphaproteobacteria_Rhodobacterales
OTU_4234	OTU_7089	0.645325	undirected	positive	Bacteria_Proteobacteria_Alphaproteobacteria_Rhodobacterales	Bacteria_Proteobacteria_Alphaproteobacteria_Rhodobacterales
OTU_5182	OTU_6247	0.710952	undirected	positive	Bacteria_Proteobacteria_Alphaproteobacteria_Rhodobacterales	Bacteria_Proteobacteria_Alphaproteobacteria_Rhodobacterales
OTU_5182	OTU_7089	0.66111	undirected	positive	Bacteria_Proteobacteria_Alphaproteobacteria_Rhodobacterales	Bacteria_Proteobacteria_Alphaproteobacteria_Rhodobacterales
OTU_5182	OTU_7285	0.624778	undirected	positive	Bacteria_Proteobacteria_Alphaproteobacteria_Rhodobacterales	Bacteria_Proteobacteria_Alphaproteobacteria_Rhodobacterales
OTU_5860	OTU_7211	-0.616166	undirected	negative	Bacteria_Proteobacteria_Alphaproteobacteria_Rhodobacterales	Bacteria_Proteobacteria_Alphaproteobacteria_Rhodobacterales
OTU_6214	OTU_6500	0.664881	undirected	positive	Bacteria_Proteobacteria_Alphaproteobacteria_Rhodobacterales	Bacteria_Proteobacteria_Alphaproteobacteria_Rhodobacterales
OTU_6214	OTU_6743	0.589609	undirected	positive	Bacteria_Proteobacteria_Alphaproteobacteria_Rhodobacterales	Bacteria_Proteobacteria_Alphaproteobacteria_Rhodobacterales
OTU_6214	OTU_7211	0.528513	undirected	positive	Bacteria_Proteobacteria_Alphaproteobacteria_Rhodobacterales	Bacteria_Proteobacteria_Alphaproteobacteria_Rhodobacterales
OTU_6214	OTU_7285	0.53083	undirected	positive	Bacteria_Proteobacteria_Alphaproteobacteria_Rhodobacterales	Bacteria_Proteobacteria_Alphaproteobacteria_Rhodobacterales
OTU_6214	OTU_7540	0.853822	undirected	positive	Bacteria_Proteobacteria_Alphaproteobacteria_Rhodobacterales	Bacteria_Proteobacteria_Alphaproteobacteria_Rhodobacterales
OTU_6247	OTU_7089	0.595482	undirected	positive	Bacteria_Proteobacteria_Alphaproteobacteria_Rhodobacterales	Bacteria_Proteobacteria_Alphaproteobacteria_Rhodobacterales
OTU_6500	OTU_6743	0.793686	undirected	positive	Bacteria_Proteobacteria_Alphaproteobacteria_Rhodobacterales	Bacteria_Proteobacteria_Alphaproteobacteria_Rhodobacterales
OTU_6500	OTU_6887	0.624228	undirected	positive	Bacteria_Proteobacteria_Alphaproteobacteria_Rhodobacterales	Bacteria_Proteobacteria_Alphaproteobacteria_Rhodobacterales
OTU_6500	OTU_7211	0.712286	undirected	positive	Bacteria_Proteobacteria_Alphaproteobacteria_Rhodobacterales	Bacteria_Proteobacteria_Alphaproteobacteria_Rhodobacterales
OTU_6500	OTU_7285	0.797369	undirected	positive	Bacteria_Proteobacteria_Alphaproteobacteria_Rhodobacterales	Bacteria_Proteobacteria_Alphaproteobacteria_Rhodobacterales
OTU_6500	OTU_7540	0.54728	undirected	positive	Bacteria_Proteobacteria_Alphaproteobacteria_Rhodobacterales	Bacteria_Proteobacteria_Alphaproteobacteria_Rhodobacterales
OTU_6743	OTU_7211	0.573978	undirected	positive	Bacteria_Proteobacteria_Alphaproteobacteria_Rhodobacterales	Bacteria_Proteobacteria_Alphaproteobacteria_Rhodobacterales
OTU_6743	OTU_7285	0.602098	undirected	positive	Bacteria_Proteobacteria_Alphaproteobacteria_Rhodobacterales	Bacteria_Proteobacteria_Alphaproteobacteria_Rhodobacterales
OTU_6887	OTU_7285	0.600051	undirected	positive	Bacteria_Proteobacteria_Alphaproteobacteria_Rhodobacterales	Bacteria_Proteobacteria_Alphaproteobacteria_Rhodobacterales
OTU_7285	OTU_7540	0.559719	undirected	positive	Bacteria_Proteobacteria_Alphaproteobacteria_Rhodobacterales	Bacteria_Proteobacteria_Alphaproteobacteria_Rhodobacterales
OTU_4048	OTU_5314	-0.634084	undirected	negative	Bacteria_Proteobacteria_Alphaproteobacteria_Rhodobacterales	Bacteria_Proteobacteria_Alphaproteobacteria_Rickettsiales
OTU_0096	OTU_1959	0.624416	undirected	positive	Bacteria_Proteobacteria_Alphaproteobacteria_Rhodobacterales	Bacteria_Proteobacteria_Alphaproteobacteria_Sphingomonadales
OTU_0096	OTU_2134	-0.609167	undirected	negative	Bacteria_Proteobacteria_Alphaproteobacteria_Rhodobacterales	Bacteria_Proteobacteria_Alphaproteobacteria_Sphingomonadales
OTU_0096	OTU_3725	0.585267	undirected	positive	Bacteria_Proteobacteria_Alphaproteobacteria_Rhodobacterales	Bacteria_Proteobacteria_Alphaproteobacteria_Sphingomonadales
OTU_0096	OTU_6010	-0.66949	undirected	negative	Bacteria_Proteobacteria_Alphaproteobacteria_Rhodobacterales	Bacteria_Proteobacteria_Alphaproteobacteria_Sphingomonadales
OTU_1200	OTU_1959	-0.608139	undirected	negative	Bacteria_Proteobacteria_Alphaproteobacteria_Rhodobacterales	Bacteria_Proteobacteria_Alphaproteobacteria_Sphingomonadales
OTU_1200	OTU_2134	0.783032	undirected	positive	Bacteria_Proteobacteria_Alphaproteobacteria_Rhodobacterales	Bacteria_Proteobacteria_Alphaproteobacteria_Sphingomonadales
OTU_1200	OTU_3725	-0.639596	undirected	negative	Bacteria_Proteobacteria_Alphaproteobacteria_Rhodobacterales	Bacteria_Proteobacteria_Alphaproteobacteria_Sphingomonadales
OTU_1200	OTU_4493	0.64393	undirected	positive	Bacteria_Proteobacteria_Alphaproteobacteria_Rhodobacterales	Bacteria_Proteobacteria_Alphaproteobacteria_Sphingomonadales
OTU_1200	OTU_5455	0.50783	undirected	positive	Bacteria_Proteobacteria_Alphaproteobacteria_Rhodobacterales	Bacteria_Proteobacteria_Alphaproteobacteria_Sphingomonadales
OTU_1200	OTU_6010	0.860142	undirected	positive	Bacteria_Proteobacteria_Alphaproteobacteria_Rhodobacterales	Bacteria_Proteobacteria_Alphaproteobacteria_Sphingomonadales
OTU_1858	OTU_3725	0.505183	undirected	positive	Bacteria_Proteobacteria_Alphaproteobacteria_Rhodobacterales	Bacteria_Proteobacteria_Alphaproteobacteria_Sphingomonadales
OTU_2658	OTU_3725	0.645237	undirected	positive	Bacteria_Proteobacteria_Alphaproteobacteria_Rhodobacterales	Bacteria_Proteobacteria_Alphaproteobacteria_Sphingomonadales
OTU_2658	OTU_6010	-0.604424	undirected	negative	Bacteria_Proteobacteria_Alphaproteobacteria_Rhodobacterales	Bacteria_Proteobacteria_Alphaproteobacteria_Sphingomonadales
OTU_3261	OTU_3725	0.77497	undirected	positive	Bacteria_Proteobacteria_Alphaproteobacteria_Rhodobacterales	Bacteria_Proteobacteria_Alphaproteobacteria_Sphingomonadales
OTU_3261	OTU_4493	-0.657413	undirected	negative	Bacteria_Proteobacteria_Alphaproteobacteria_Rhodobacterales	Bacteria_Proteobacteria_Alphaproteobacteria_Sphingomonadales
OTU_3261	OTU_5455	-0.580169	undirected	negative	Bacteria_Proteobacteria_Alphaproteobacteria_Rhodobacterales	Bacteria_Proteobacteria_Alphaproteobacteria_Sphingomonadales
OTU_3261	OTU_6010	-0.656131	undirected	negative	Bacteria_Proteobacteria_Alphaproteobacteria_Rhodobacterales	Bacteria_Proteobacteria_Alphaproteobacteria_Sphingomonadales
OTU_4234	OTU_4493	0.529596	undirected	positive	Bacteria_Proteobacteria_Alphaproteobacteria_Rhodobacterales	Bacteria_Proteobacteria_Alphaproteobacteria_Sphingomonadales
OTU_4234	OTU_6994	0.534419	undirected	positive	Bacteria_Proteobacteria_Alphaproteobacteria_Rhodobacterales	Bacteria_Proteobacteria_Alphaproteobacteria_Sphingomonadales
OTU_5860	OTU_6010	0.692363	undirected	positive	Bacteria_Proteobacteria_Alphaproteobacteria_Rhodobacterales	Bacteria_Proteobacteria_Alphaproteobacteria_Sphingomonadales
OTU_6214	OTU_6994	-0.691374	undirected	negative	Bacteria_Proteobacteria_Alphaproteobacteria_Rhodobacterales	Bacteria_Proteobacteria_Alphaproteobacteria_Sphingomonadales
OTU_1858	OTU_6779	-0.636618	undirected	negative	Bacteria_Proteobacteria_Alphaproteobacteria_Rhodobacterales	Bacteria_Proteobacteria_Betaproteobacteria
OTU_4048	OTU_6779	-0.642548	undirected	negative	Bacteria_Proteobacteria_Alphaproteobacteria_Rhodobacterales	Bacteria_Proteobacteria_Betaproteobacteria
OTU_6214	OTU_6779	-0.558131	undirected	negative	Bacteria_Proteobacteria_Alphaproteobacteria_Rhodobacterales	Bacteria_Proteobacteria_Betaproteobacteria
OTU_0096	OTU_6626	-0.531651	undirected	negative	Bacteria_Proteobacteria_Alphaproteobacteria_Rhodobacterales	Bacteria_Proteobacteria_Betaproteobacteria_Burkholderiales
OTU_1200	OTU_6626	0.720114	undirected	positive	Bacteria_Proteobacteria_Alphaproteobacteria_Rhodobacterales	Bacteria_Proteobacteria_Betaproteobacteria_Burkholderiales
OTU_3261	OTU_6626	-0.634074	undirected	negative	Bacteria_Proteobacteria_Alphaproteobacteria_Rhodobacterales	Bacteria_Proteobacteria_Betaproteobacteria_Burkholderiales
OTU_4048	OTU_6232	-0.520657	undirected	negative	Bacteria_Proteobacteria_Alphaproteobacteria_Rhodobacterales	Bacteria_Proteobacteria_Betaproteobacteria_Burkholderiales
OTU_6214	OTU_6626	-0.556911	undirected	negative	Bacteria_Proteobacteria_Alphaproteobacteria_Rhodobacterales	Bacteria_Proteobacteria_Betaproteobacteria_Burkholderiales
OTU_6500	OTU_6626	-0.618338	undirected	negative	Bacteria_Proteobacteria_Alphaproteobacteria_Rhodobacterales	Bacteria_Proteobacteria_Betaproteobacteria_Burkholderiales
OTU_1200	OTU_4365	-0.522869	undirected	negative	Bacteria_Proteobacteria_Alphaproteobacteria_Rhodobacterales	Bacteria_Proteobacteria_Deltaproteobacteria_Myxococcales
OTU_4234	OTU_4365	-0.547011	undirected	negative	Bacteria_Proteobacteria_Alphaproteobacteria_Rhodobacterales	Bacteria_Proteobacteria_Deltaproteobacteria_Myxococcales
OTU_4152	OTU_4675	0.521656	undirected	positive	Bacteria_Proteobacteria_Alphaproteobacteria_Rhodobacterales	Bacteria_Proteobacteria_Gammaproteobacteria_Xanthomonadales
OTU_4152	OTU_5781	0.588823	undirected	positive	Bacteria_Proteobacteria_Alphaproteobacteria_Rhodobacterales	Bacteria_Proteobacteria_Gammaproteobacteria_Xanthomonadales
OTU_3261	OTU_4702	0.541425	undirected	positive	Bacteria_Proteobacteria_Alphaproteobacteria_Rhodobacterales	Bacteria_Verrucomicrobia_Verrucomicrobiae_Verrucomicrobiales
OTU_0096	OTU_1937	0.516306	undirected	positive	Bacteria_Proteobacteria_Alphaproteobacteria_Rhodobacterales	Eukaryota_SAR_Stramenopiles_Diatomea
OTU_0096	OTU_5778	-0.593207	undirected	negative	Bacteria_Proteobacteria_Alphaproteobacteria_Rhodobacterales	Eukaryota_SAR_Stramenopiles_Diatomea
OTU_1200	OTU_5778	0.612817	undirected	positive	Bacteria_Proteobacteria_Alphaproteobacteria_Rhodobacterales	Eukaryota_SAR_Stramenopiles_Diatomea
OTU_1200	OTU_6874	0.54864	undirected	positive	Bacteria_Proteobacteria_Alphaproteobacteria_Rhodobacterales	Eukaryota_SAR_Stramenopiles_Diatomea
OTU_1858	OTU_2266	-0.509454	undirected	negative	Bacteria_Proteobacteria_Alphaproteobacteria_Rhodobacterales	Eukaryota_SAR_Stramenopiles_Diatomea
OTU_1858	OTU_5410	-0.552458	undirected	negative	Bacteria_Proteobacteria_Alphaproteobacteria_Rhodobacterales	Eukaryota_SAR_Stramenopiles_Diatomea
OTU_1858	OTU_5735	-0.562328	undirected	negative	Bacteria_Proteobacteria_Alphaproteobacteria_Rhodobacterales	Eukaryota_SAR_Stramenopiles_Diatomea
OTU_1858	OTU_6874	-0.528501	undirected	negative	Bacteria_Proteobacteria_Alphaproteobacteria_Rhodobacterales	Eukaryota_SAR_Stramenopiles_Diatomea
OTU_1858	OTU_7783	-0.529116	undirected	negative	Bacteria_Proteobacteria_Alphaproteobacteria_Rhodobacterales	Eukaryota_SAR_Stramenopiles_Diatomea
OTU_2151	OTU_5460	-0.529199	undirected	negative	Bacteria_Proteobacteria_Alphaproteobacteria_Rhodobacterales	Eukaryota_SAR_Stramenopiles_Diatomea
OTU_2658	OTU_5778	-0.603588	undirected	negative	Bacteria_Proteobacteria_Alphaproteobacteria_Rhodobacterales	Eukaryota_SAR_Stramenopiles_Diatomea
OTU_2658	OTU_6283	-0.517902	undirected	negative	Bacteria_Proteobacteria_Alphaproteobacteria_Rhodobacterales	Eukaryota_SAR_Stramenopiles_Diatomea
OTU_2658	OTU_6874	-0.575045	undirected	negative	Bacteria_Proteobacteria_Alphaproteobacteria_Rhodobacterales	Eukaryota_SAR_Stramenopiles_Diatomea
OTU_3261	OTU_5778	-0.527908	undirected	negative	Bacteria_Proteobacteria_Alphaproteobacteria_Rhodobacterales	Eukaryota_SAR_Stramenopiles_Diatomea
OTU_4048	OTU_5410	-0.63361	undirected	negative	Bacteria_Proteobacteria_Alphaproteobacteria_Rhodobacterales	Eukaryota_SAR_Stramenopiles_Diatomea
OTU_4048	OTU_5460	-0.703088	undirected	negative	Bacteria_Proteobacteria_Alphaproteobacteria_Rhodobacterales	Eukaryota_SAR_Stramenopiles_Diatomea
OTU_4048	OTU_5735	-0.522581	undirected	negative	Bacteria_Proteobacteria_Alphaproteobacteria_Rhodobacterales	Eukaryota_SAR_Stramenopiles_Diatomea
OTU_4048	OTU_5778	-0.632263	undirected	negative	Bacteria_Proteobacteria_Alphaproteobacteria_Rhodobacterales	Eukaryota_SAR_Stramenopiles_Diatomea
OTU_4048	OTU_5973	-0.698407	undirected	negative	Bacteria_Proteobacteria_Alphaproteobacteria_Rhodobacterales	Eukaryota_SAR_Stramenopiles_Diatomea
OTU_4048	OTU_6090	-0.66578	undirected	negative	Bacteria_Proteobacteria_Alphaproteobacteria_Rhodobacterales	Eukaryota_SAR_Stramenopiles_Diatomea
OTU_4048	OTU_6283	-0.723727	undirected	negative	Bacteria_Proteobacteria_Alphaproteobacteria_Rhodobacterales	Eukaryota_SAR_Stramenopiles_Diatomea
OTU_4048	OTU_6874	-0.786429	undirected	negative	Bacteria_Proteobacteria_Alphaproteobacteria_Rhodobacterales	Eukaryota_SAR_Stramenopiles_Diatomea
OTU_4048	OTU_7783	-0.68872	undirected	negative	Bacteria_Proteobacteria_Alphaproteobacteria_Rhodobacterales	Eukaryota_SAR_Stramenopiles_Diatomea
OTU_5182	OTU_5460	-0.526913	undirected	negative	Bacteria_Proteobacteria_Alphaproteobacteria_Rhodobacterales	Eukaryota_SAR_Stramenopiles_Diatomea
OTU_5182	OTU_6874	-0.514029	undirected	negative	Bacteria_Proteobacteria_Alphaproteobacteria_Rhodobacterales	Eukaryota_SAR_Stramenopiles_Diatomea
OTU_2062	Temp	-0.606326	undirected	negative	Bacteria_Proteobacteria_Alphaproteobacteria_Rhodobacterales	Temp
OTU_7540	Temp	0.563116	undirected	positive	Bacteria_Proteobacteria_Alphaproteobacteria_Rhodobacterales	Temp
OTU_0096	OTU_0917	0.512587	undirected	positive	Bacteria_Proteobacteria_Alphaproteobacteria_Rhodobacterales	Unclassified_Bacteria
OTU_0096	OTU_1556	0.544669	undirected	positive	Bacteria_Proteobacteria_Alphaproteobacteria_Rhodobacterales	Unclassified_Bacteria
OTU_0096	OTU_1846	-0.539658	undirected	negative	Bacteria_Proteobacteria_Alphaproteobacteria_Rhodobacterales	Unclassified_Bacteria
OTU_0096	OTU_2682	0.562009	undirected	positive	Bacteria_Proteobacteria_Alphaproteobacteria_Rhodobacterales	Unclassified_Bacteria
OTU_0096	OTU_6715	0.525485	undirected	positive	Bacteria_Proteobacteria_Alphaproteobacteria_Rhodobacterales	Unclassified_Bacteria
OTU_0181	OTU_5436	-0.524605	undirected	negative	Bacteria_Proteobacteria_Alphaproteobacteria_Rhodobacterales	Unclassified_Bacteria
OTU_1200	OTU_1556	-0.522008	undirected	negative	Bacteria_Proteobacteria_Alphaproteobacteria_Rhodobacterales	Unclassified_Bacteria
OTU_1200	OTU_2682	-0.521693	undirected	negative	Bacteria_Proteobacteria_Alphaproteobacteria_Rhodobacterales	Unclassified_Bacteria
OTU_1200	OTU_4607	-0.558978	undirected	negative	Bacteria_Proteobacteria_Alphaproteobacteria_Rhodobacterales	Unclassified_Bacteria
OTU_1200	OTU_6715	-0.533107	undirected	negative	Bacteria_Proteobacteria_Alphaproteobacteria_Rhodobacterales	Unclassified_Bacteria
OTU_1858	OTU_6715	0.558666	undirected	positive	Bacteria_Proteobacteria_Alphaproteobacteria_Rhodobacterales	Unclassified_Bacteria
OTU_2062	OTU_2682	0.504616	undirected	positive	Bacteria_Proteobacteria_Alphaproteobacteria_Rhodobacterales	Unclassified_Bacteria
OTU_3261	OTU_6715	0.676546	undirected	positive	Bacteria_Proteobacteria_Alphaproteobacteria_Rhodobacterales	Unclassified_Bacteria
OTU_4048	OTU_6715	0.682233	undirected	positive	Bacteria_Proteobacteria_Alphaproteobacteria_Rhodobacterales	Unclassified_Bacteria
OTU_4152	OTU_4494	-0.550494	undirected	negative	Bacteria_Proteobacteria_Alphaproteobacteria_Rhodobacterales	Unclassified_Bacteria
OTU_4152	OTU_5436	-0.510955	undirected	negative	Bacteria_Proteobacteria_Alphaproteobacteria_Rhodobacterales	Unclassified_Bacteria
OTU_4152	OTU_7709	-0.527325	undirected	negative	Bacteria_Proteobacteria_Alphaproteobacteria_Rhodobacterales	Unclassified_Bacteria
OTU_5182	OTU_6715	0.550814	undirected	positive	Bacteria_Proteobacteria_Alphaproteobacteria_Rhodobacterales	Unclassified_Bacteria
OTU_6500	OTU_6715	0.622487	undirected	positive	Bacteria_Proteobacteria_Alphaproteobacteria_Rhodobacterales	Unclassified_Bacteria
OTU_5314	OTU_5460	0.581221	undirected	positive	Bacteria_Proteobacteria_Alphaproteobacteria_Rickettsiales	Eukaryota_SAR_Stramenopiles_Diatomea
OTU_5314	OTU_5973	0.595752	undirected	positive	Bacteria_Proteobacteria_Alphaproteobacteria_Rickettsiales	Eukaryota_SAR_Stramenopiles_Diatomea
OTU_5314	OTU_6090	0.619664	undirected	positive	Bacteria_Proteobacteria_Alphaproteobacteria_Rickettsiales	Eukaryota_SAR_Stramenopiles_Diatomea
OTU_5314	OTU_6283	0.634238	undirected	positive	Bacteria_Proteobacteria_Alphaproteobacteria_Rickettsiales	Eukaryota_SAR_Stramenopiles_Diatomea
OTU_5314	OTU_6874	0.575505	undirected	positive	Bacteria_Proteobacteria_Alphaproteobacteria_Rickettsiales	Eukaryota_SAR_Stramenopiles_Diatomea
OTU_5314	OTU_7783	0.583698	undirected	positive	Bacteria_Proteobacteria_Alphaproteobacteria_Rickettsiales	Eukaryota_SAR_Stramenopiles_Diatomea
OTU_5314	Flow	0.504706	undirected	positive	Bacteria_Proteobacteria_Alphaproteobacteria_Rickettsiales	Flow
OTU_5314	OTU_6715	-0.541628	undirected	negative	Bacteria_Proteobacteria_Alphaproteobacteria_Rickettsiales	Unclassified_Bacteria
OTU_1959	OTU_3121	-0.503116	undirected	negative	Bacteria_Proteobacteria_Alphaproteobacteria_Sphingomonadales	Bacteria_Cyanobacteria_Cyanobacteria_Chroococcales
OTU_2134	OTU_3121	0.524666	undirected	positive	Bacteria_Proteobacteria_Alphaproteobacteria_Sphingomonadales	Bacteria_Cyanobacteria_Cyanobacteria_Chroococcales
OTU_6994	OTU_7336	-0.66385	undirected	negative	Bacteria_Proteobacteria_Alphaproteobacteria_Sphingomonadales	Bacteria_Firmicutes_Clostridia_D8A_2
OTU_5455	OTU_7303	-0.553262	undirected	negative	Bacteria_Proteobacteria_Alphaproteobacteria_Sphingomonadales	Bacteria_Planctomycetes_Planctomycetacia_Planctomycetales
OTU_6994	OTU_7303	-0.689804	undirected	negative	Bacteria_Proteobacteria_Alphaproteobacteria_Sphingomonadales	Bacteria_Planctomycetes_Planctomycetacia_Planctomycetales
OTU_6994	OTU_7683	-0.65119	undirected	negative	Bacteria_Proteobacteria_Alphaproteobacteria_Sphingomonadales	Bacteria_Planctomycetes_Planctomycetacia_Planctomycetales
OTU_1959	OTU_3493	0.514368	undirected	positive	Bacteria_Proteobacteria_Alphaproteobacteria_Sphingomonadales	Bacteria_Proteobacteria_Alphaproteobacteria_Caulobacterales
OTU_1909	OTU_8029	-0.533945	undirected	negative	Bacteria_Proteobacteria_Alphaproteobacteria_Sphingomonadales	Bacteria_Proteobacteria_Alphaproteobacteria_Rhizobiales
OTU_1959	OTU_8029	0.509718	undirected	positive	Bacteria_Proteobacteria_Alphaproteobacteria_Sphingomonadales	Bacteria_Proteobacteria_Alphaproteobacteria_Rhizobiales
OTU_2134	OTU_4114	-0.619279	undirected	negative	Bacteria_Proteobacteria_Alphaproteobacteria_Sphingomonadales	Bacteria_Proteobacteria_Alphaproteobacteria_Rhizobiales
OTU_2134	OTU_8029	-0.711654	undirected	negative	Bacteria_Proteobacteria_Alphaproteobacteria_Sphingomonadales	Bacteria_Proteobacteria_Alphaproteobacteria_Rhizobiales
OTU_3725	OTU_4114	0.511725	undirected	positive	Bacteria_Proteobacteria_Alphaproteobacteria_Sphingomonadales	Bacteria_Proteobacteria_Alphaproteobacteria_Rhizobiales
OTU_3725	OTU_8029	0.656387	undirected	positive	Bacteria_Proteobacteria_Alphaproteobacteria_Sphingomonadales	Bacteria_Proteobacteria_Alphaproteobacteria_Rhizobiales
OTU_6010	OTU_8029	-0.543787	undirected	negative	Bacteria_Proteobacteria_Alphaproteobacteria_Sphingomonadales	Bacteria_Proteobacteria_Alphaproteobacteria_Rhizobiales
OTU_6994	OTU_8029	-0.539368	undirected	negative	Bacteria_Proteobacteria_Alphaproteobacteria_Sphingomonadales	Bacteria_Proteobacteria_Alphaproteobacteria_Rhizobiales
OTU_1959	OTU_2658	0.646318	undirected	positive	Bacteria_Proteobacteria_Alphaproteobacteria_Sphingomonadales	Bacteria_Proteobacteria_Alphaproteobacteria_Rhodobacterales
OTU_1959	OTU_3261	0.673269	undirected	positive	Bacteria_Proteobacteria_Alphaproteobacteria_Sphingomonadales	Bacteria_Proteobacteria_Alphaproteobacteria_Rhodobacterales
OTU_1959	OTU_6500	0.723716	undirected	positive	Bacteria_Proteobacteria_Alphaproteobacteria_Sphingomonadales	Bacteria_Proteobacteria_Alphaproteobacteria_Rhodobacterales
OTU_1959	OTU_6743	0.576618	undirected	positive	Bacteria_Proteobacteria_Alphaproteobacteria_Sphingomonadales	Bacteria_Proteobacteria_Alphaproteobacteria_Rhodobacterales
OTU_1959	OTU_7211	0.531407	undirected	positive	Bacteria_Proteobacteria_Alphaproteobacteria_Sphingomonadales	Bacteria_Proteobacteria_Alphaproteobacteria_Rhodobacterales
OTU_1959	OTU_7285	0.583691	undirected	positive	Bacteria_Proteobacteria_Alphaproteobacteria_Sphingomonadales	Bacteria_Proteobacteria_Alphaproteobacteria_Rhodobacterales
OTU_2134	OTU_2658	-0.659827	undirected	negative	Bacteria_Proteobacteria_Alphaproteobacteria_Sphingomonadales	Bacteria_Proteobacteria_Alphaproteobacteria_Rhodobacterales
OTU_2134	OTU_3261	-0.715427	undirected	negative	Bacteria_Proteobacteria_Alphaproteobacteria_Sphingomonadales	Bacteria_Proteobacteria_Alphaproteobacteria_Rhodobacterales
OTU_2134	OTU_4048	-0.618411	undirected	negative	Bacteria_Proteobacteria_Alphaproteobacteria_Sphingomonadales	Bacteria_Proteobacteria_Alphaproteobacteria_Rhodobacterales
OTU_2134	OTU_5860	0.547304	undirected	positive	Bacteria_Proteobacteria_Alphaproteobacteria_Sphingomonadales	Bacteria_Proteobacteria_Alphaproteobacteria_Rhodobacterales
OTU_2134	OTU_6214	-0.630232	undirected	negative	Bacteria_Proteobacteria_Alphaproteobacteria_Sphingomonadales	Bacteria_Proteobacteria_Alphaproteobacteria_Rhodobacterales
OTU_2134	OTU_6500	-0.712811	undirected	negative	Bacteria_Proteobacteria_Alphaproteobacteria_Sphingomonadales	Bacteria_Proteobacteria_Alphaproteobacteria_Rhodobacterales
OTU_2134	OTU_6743	-0.591934	undirected	negative	Bacteria_Proteobacteria_Alphaproteobacteria_Sphingomonadales	Bacteria_Proteobacteria_Alphaproteobacteria_Rhodobacterales
OTU_2134	OTU_7211	-0.649278	undirected	negative	Bacteria_Proteobacteria_Alphaproteobacteria_Sphingomonadales	Bacteria_Proteobacteria_Alphaproteobacteria_Rhodobacterales
OTU_2134	OTU_7285	-0.535742	undirected	negative	Bacteria_Proteobacteria_Alphaproteobacteria_Sphingomonadales	Bacteria_Proteobacteria_Alphaproteobacteria_Rhodobacterales
OTU_3725	OTU_4048	0.546793	undirected	positive	Bacteria_Proteobacteria_Alphaproteobacteria_Sphingomonadales	Bacteria_Proteobacteria_Alphaproteobacteria_Rhodobacterales
OTU_3725	OTU_6214	0.599568	undirected	positive	Bacteria_Proteobacteria_Alphaproteobacteria_Sphingomonadales	Bacteria_Proteobacteria_Alphaproteobacteria_Rhodobacterales
OTU_3725	OTU_6500	0.769734	undirected	positive	Bacteria_Proteobacteria_Alphaproteobacteria_Sphingomonadales	Bacteria_Proteobacteria_Alphaproteobacteria_Rhodobacterales
OTU_3725	OTU_6743	0.65771	undirected	positive	Bacteria_Proteobacteria_Alphaproteobacteria_Sphingomonadales	Bacteria_Proteobacteria_Alphaproteobacteria_Rhodobacterales
OTU_3725	OTU_7211	0.602235	undirected	positive	Bacteria_Proteobacteria_Alphaproteobacteria_Sphingomonadales	Bacteria_Proteobacteria_Alphaproteobacteria_Rhodobacterales
OTU_3725	OTU_7285	0.618507	undirected	positive	Bacteria_Proteobacteria_Alphaproteobacteria_Sphingomonadales	Bacteria_Proteobacteria_Alphaproteobacteria_Rhodobacterales
OTU_4493	OTU_6214	-0.519728	undirected	negative	Bacteria_Proteobacteria_Alphaproteobacteria_Sphingomonadales	Bacteria_Proteobacteria_Alphaproteobacteria_Rhodobacterales
OTU_4493	OTU_6500	-0.6191	undirected	negative	Bacteria_Proteobacteria_Alphaproteobacteria_Sphingomonadales	Bacteria_Proteobacteria_Alphaproteobacteria_Rhodobacterales
OTU_4493	OTU_6743	-0.590879	undirected	negative	Bacteria_Proteobacteria_Alphaproteobacteria_Sphingomonadales	Bacteria_Proteobacteria_Alphaproteobacteria_Rhodobacterales
OTU_4493	OTU_7211	-0.506209	undirected	negative	Bacteria_Proteobacteria_Alphaproteobacteria_Sphingomonadales	Bacteria_Proteobacteria_Alphaproteobacteria_Rhodobacterales
OTU_5455	OTU_6214	-0.62383	undirected	negative	Bacteria_Proteobacteria_Alphaproteobacteria_Sphingomonadales	Bacteria_Proteobacteria_Alphaproteobacteria_Rhodobacterales
OTU_5455	OTU_6500	-0.543817	undirected	negative	Bacteria_Proteobacteria_Alphaproteobacteria_Sphingomonadales	Bacteria_Proteobacteria_Alphaproteobacteria_Rhodobacterales
OTU_6010	OTU_6500	-0.70479	undirected	negative	Bacteria_Proteobacteria_Alphaproteobacteria_Sphingomonadales	Bacteria_Proteobacteria_Alphaproteobacteria_Rhodobacterales
OTU_6010	OTU_6743	-0.525295	undirected	negative	Bacteria_Proteobacteria_Alphaproteobacteria_Sphingomonadales	Bacteria_Proteobacteria_Alphaproteobacteria_Rhodobacterales
OTU_6010	OTU_6887	-0.508268	undirected	negative	Bacteria_Proteobacteria_Alphaproteobacteria_Sphingomonadales	Bacteria_Proteobacteria_Alphaproteobacteria_Rhodobacterales
OTU_6010	OTU_7211	-0.656723	undirected	negative	Bacteria_Proteobacteria_Alphaproteobacteria_Sphingomonadales	Bacteria_Proteobacteria_Alphaproteobacteria_Rhodobacterales
OTU_6994	OTU_7089	0.508263	undirected	positive	Bacteria_Proteobacteria_Alphaproteobacteria_Sphingomonadales	Bacteria_Proteobacteria_Alphaproteobacteria_Rhodobacterales
OTU_6994	OTU_7540	-0.588901	undirected	negative	Bacteria_Proteobacteria_Alphaproteobacteria_Sphingomonadales	Bacteria_Proteobacteria_Alphaproteobacteria_Rhodobacterales
OTU_1959	OTU_2134	-0.634375	undirected	negative	Bacteria_Proteobacteria_Alphaproteobacteria_Sphingomonadales	Bacteria_Proteobacteria_Alphaproteobacteria_Sphingomonadales
OTU_1959	OTU_3725	0.7645	undirected	positive	Bacteria_Proteobacteria_Alphaproteobacteria_Sphingomonadales	Bacteria_Proteobacteria_Alphaproteobacteria_Sphingomonadales
OTU_1959	OTU_6010	-0.618082	undirected	negative	Bacteria_Proteobacteria_Alphaproteobacteria_Sphingomonadales	Bacteria_Proteobacteria_Alphaproteobacteria_Sphingomonadales
OTU_2134	OTU_3725	-0.7548	undirected	negative	Bacteria_Proteobacteria_Alphaproteobacteria_Sphingomonadales	Bacteria_Proteobacteria_Alphaproteobacteria_Sphingomonadales
OTU_2134	OTU_4493	0.691697	undirected	positive	Bacteria_Proteobacteria_Alphaproteobacteria_Sphingomonadales	Bacteria_Proteobacteria_Alphaproteobacteria_Sphingomonadales
OTU_2134	OTU_5455	0.616312	undirected	positive	Bacteria_Proteobacteria_Alphaproteobacteria_Sphingomonadales	Bacteria_Proteobacteria_Alphaproteobacteria_Sphingomonadales
OTU_2134	OTU_6010	0.815086	undirected	positive	Bacteria_Proteobacteria_Alphaproteobacteria_Sphingomonadales	Bacteria_Proteobacteria_Alphaproteobacteria_Sphingomonadales
OTU_3725	OTU_4493	-0.578097	undirected	negative	Bacteria_Proteobacteria_Alphaproteobacteria_Sphingomonadales	Bacteria_Proteobacteria_Alphaproteobacteria_Sphingomonadales
OTU_3725	OTU_6010	-0.676616	undirected	negative	Bacteria_Proteobacteria_Alphaproteobacteria_Sphingomonadales	Bacteria_Proteobacteria_Alphaproteobacteria_Sphingomonadales
OTU_4493	OTU_5455	0.685803	undirected	positive	Bacteria_Proteobacteria_Alphaproteobacteria_Sphingomonadales	Bacteria_Proteobacteria_Alphaproteobacteria_Sphingomonadales
OTU_4493	OTU_6010	0.655869	undirected	positive	Bacteria_Proteobacteria_Alphaproteobacteria_Sphingomonadales	Bacteria_Proteobacteria_Alphaproteobacteria_Sphingomonadales
OTU_4493	OTU_6994	0.553042	undirected	positive	Bacteria_Proteobacteria_Alphaproteobacteria_Sphingomonadales	Bacteria_Proteobacteria_Alphaproteobacteria_Sphingomonadales
OTU_5455	OTU_6010	0.535041	undirected	positive	Bacteria_Proteobacteria_Alphaproteobacteria_Sphingomonadales	Bacteria_Proteobacteria_Alphaproteobacteria_Sphingomonadales
OTU_5455	OTU_6994	0.733341	undirected	positive	Bacteria_Proteobacteria_Alphaproteobacteria_Sphingomonadales	Bacteria_Proteobacteria_Alphaproteobacteria_Sphingomonadales
OTU_1909	OTU_6779	0.592017	undirected	positive	Bacteria_Proteobacteria_Alphaproteobacteria_Sphingomonadales	Bacteria_Proteobacteria_Betaproteobacteria
OTU_2134	OTU_6779	0.549295	undirected	positive	Bacteria_Proteobacteria_Alphaproteobacteria_Sphingomonadales	Bacteria_Proteobacteria_Betaproteobacteria
OTU_1959	OTU_6626	-0.547369	undirected	negative	Bacteria_Proteobacteria_Alphaproteobacteria_Sphingomonadales	Bacteria_Proteobacteria_Betaproteobacteria_Burkholderiales
OTU_2134	OTU_2354	0.604494	undirected	positive	Bacteria_Proteobacteria_Alphaproteobacteria_Sphingomonadales	Bacteria_Proteobacteria_Betaproteobacteria_Burkholderiales
OTU_2134	OTU_6626	0.737559	undirected	positive	Bacteria_Proteobacteria_Alphaproteobacteria_Sphingomonadales	Bacteria_Proteobacteria_Betaproteobacteria_Burkholderiales
OTU_3725	OTU_6626	-0.568892	undirected	negative	Bacteria_Proteobacteria_Alphaproteobacteria_Sphingomonadales	Bacteria_Proteobacteria_Betaproteobacteria_Burkholderiales
OTU_4493	OTU_6626	0.552179	undirected	positive	Bacteria_Proteobacteria_Alphaproteobacteria_Sphingomonadales	Bacteria_Proteobacteria_Betaproteobacteria_Burkholderiales
OTU_5455	OTU_6626	0.652273	undirected	positive	Bacteria_Proteobacteria_Alphaproteobacteria_Sphingomonadales	Bacteria_Proteobacteria_Betaproteobacteria_Burkholderiales
OTU_6010	OTU_6626	0.758486	undirected	positive	Bacteria_Proteobacteria_Alphaproteobacteria_Sphingomonadales	Bacteria_Proteobacteria_Betaproteobacteria_Burkholderiales
OTU_2134	OTU_4365	-0.54106	undirected	negative	Bacteria_Proteobacteria_Alphaproteobacteria_Sphingomonadales	Bacteria_Proteobacteria_Deltaproteobacteria_Myxococcales
OTU_1909	OTU_6874	0.541973	undirected	positive	Bacteria_Proteobacteria_Alphaproteobacteria_Sphingomonadales	Eukaryota_SAR_Stramenopiles_Diatomea
OTU_1959	OTU_5778	-0.511228	undirected	negative	Bacteria_Proteobacteria_Alphaproteobacteria_Sphingomonadales	Eukaryota_SAR_Stramenopiles_Diatomea
OTU_2134	OTU_5778	0.577831	undirected	positive	Bacteria_Proteobacteria_Alphaproteobacteria_Sphingomonadales	Eukaryota_SAR_Stramenopiles_Diatomea
OTU_2134	OTU_6874	0.625808	undirected	positive	Bacteria_Proteobacteria_Alphaproteobacteria_Sphingomonadales	Eukaryota_SAR_Stramenopiles_Diatomea
OTU_3725	OTU_5778	-0.500623	undirected	negative	Bacteria_Proteobacteria_Alphaproteobacteria_Sphingomonadales	Eukaryota_SAR_Stramenopiles_Diatomea
OTU_6010	OTU_6874	0.51104	undirected	positive	Bacteria_Proteobacteria_Alphaproteobacteria_Sphingomonadales	Eukaryota_SAR_Stramenopiles_Diatomea
OTU_6994	Temp	-0.57622	undirected	negative	Bacteria_Proteobacteria_Alphaproteobacteria_Sphingomonadales	Temp
OTU_1959	OTU_2682	0.532608	undirected	positive	Bacteria_Proteobacteria_Alphaproteobacteria_Sphingomonadales	Unclassified_Bacteria
OTU_1959	OTU_6715	0.535689	undirected	positive	Bacteria_Proteobacteria_Alphaproteobacteria_Sphingomonadales	Unclassified_Bacteria
OTU_2134	OTU_2682	-0.55438	undirected	negative	Bacteria_Proteobacteria_Alphaproteobacteria_Sphingomonadales	Unclassified_Bacteria
OTU_2134	OTU_6715	-0.63383	undirected	negative	Bacteria_Proteobacteria_Alphaproteobacteria_Sphingomonadales	Unclassified_Bacteria
OTU_3725	OTU_6715	0.623538	undirected	positive	Bacteria_Proteobacteria_Alphaproteobacteria_Sphingomonadales	Unclassified_Bacteria
OTU_6010	OTU_6715	-0.581228	undirected	negative	Bacteria_Proteobacteria_Alphaproteobacteria_Sphingomonadales	Unclassified_Bacteria
OTU_6779	OTU_7336	-0.534413	undirected	negative	Bacteria_Proteobacteria_Betaproteobacteria	Bacteria_Firmicutes_Clostridia_D8A_2
OTU_6779	OTU_7303	-0.529436	undirected	negative	Bacteria_Proteobacteria_Betaproteobacteria	Bacteria_Planctomycetes_Planctomycetacia_Planctomycetales
OTU_6779	OTU_8029	-0.689886	undirected	negative	Bacteria_Proteobacteria_Betaproteobacteria	Bacteria_Proteobacteria_Alphaproteobacteria_Rhizobiales
OTU_6779	OTU_6874	0.599586	undirected	positive	Bacteria_Proteobacteria_Betaproteobacteria	Eukaryota_SAR_Stramenopiles_Diatomea
OTU_6779	OTU_7783	0.546806	undirected	positive	Bacteria_Proteobacteria_Betaproteobacteria	Eukaryota_SAR_Stramenopiles_Diatomea
OTU_1571	OTU_1894	0.502389	undirected	positive	Bacteria_Proteobacteria_Betaproteobacteria_Burkholderiales	Bacteria_Cyanobacteria_Cyanobacteria_Pleurocapsales
OTU_1571	OTU_6499	-0.548103	undirected	negative	Bacteria_Proteobacteria_Betaproteobacteria_Burkholderiales	Bacteria_Firmicutes_Clostridia_D8A_2
OTU_1571	OTU_7336	-0.683683	undirected	negative	Bacteria_Proteobacteria_Betaproteobacteria_Burkholderiales	Bacteria_Firmicutes_Clostridia_D8A_2
OTU_5823	OTU_7336	-0.708673	undirected	negative	Bacteria_Proteobacteria_Betaproteobacteria_Burkholderiales	Bacteria_Firmicutes_Clostridia_D8A_2
OTU_1571	OTU_2066	-0.532277	undirected	negative	Bacteria_Proteobacteria_Betaproteobacteria_Burkholderiales	Bacteria_Planctomycetes_Planctomycetacia_Planctomycetales
OTU_1571	OTU_2778	-0.5729	undirected	negative	Bacteria_Proteobacteria_Betaproteobacteria_Burkholderiales	Bacteria_Planctomycetes_Planctomycetacia_Planctomycetales
OTU_1571	OTU_7303	-0.547666	undirected	negative	Bacteria_Proteobacteria_Betaproteobacteria_Burkholderiales	Bacteria_Planctomycetes_Planctomycetacia_Planctomycetales
OTU_1571	OTU_7683	-0.528511	undirected	negative	Bacteria_Proteobacteria_Betaproteobacteria_Burkholderiales	Bacteria_Planctomycetes_Planctomycetacia_Planctomycetales
OTU_2354	OTU_7303	-0.517442	undirected	negative	Bacteria_Proteobacteria_Betaproteobacteria_Burkholderiales	Bacteria_Planctomycetes_Planctomycetacia_Planctomycetales
OTU_5823	OTU_7303	-0.512876	undirected	negative	Bacteria_Proteobacteria_Betaproteobacteria_Burkholderiales	Bacteria_Planctomycetes_Planctomycetacia_Planctomycetales
OTU_5823	OTU_7683	-0.526525	undirected	negative	Bacteria_Proteobacteria_Betaproteobacteria_Burkholderiales	Bacteria_Planctomycetes_Planctomycetacia_Planctomycetales
OTU_1571	OTU_3493	0.609659	undirected	positive	Bacteria_Proteobacteria_Betaproteobacteria_Burkholderiales	Bacteria_Proteobacteria_Alphaproteobacteria_Caulobacterales
OTU_6626	OTU_8029	-0.524208	undirected	negative	Bacteria_Proteobacteria_Betaproteobacteria_Burkholderiales	Bacteria_Proteobacteria_Alphaproteobacteria_Rhizobiales
OTU_1571	OTU_2062	0.636035	undirected	positive	Bacteria_Proteobacteria_Betaproteobacteria_Burkholderiales	Bacteria_Proteobacteria_Alphaproteobacteria_Rhodobacterales
OTU_1571	OTU_6887	0.517254	undirected	positive	Bacteria_Proteobacteria_Betaproteobacteria_Burkholderiales	Bacteria_Proteobacteria_Alphaproteobacteria_Rhodobacterales
OTU_2354	OTU_3261	-0.54638	undirected	negative	Bacteria_Proteobacteria_Betaproteobacteria_Burkholderiales	Bacteria_Proteobacteria_Alphaproteobacteria_Rhodobacterales
OTU_2354	OTU_6214	-0.60529	undirected	negative	Bacteria_Proteobacteria_Betaproteobacteria_Burkholderiales	Bacteria_Proteobacteria_Alphaproteobacteria_Rhodobacterales
OTU_2354	OTU_6500	-0.554362	undirected	negative	Bacteria_Proteobacteria_Betaproteobacteria_Burkholderiales	Bacteria_Proteobacteria_Alphaproteobacteria_Rhodobacterales
OTU_2354	OTU_7540	-0.548075	undirected	negative	Bacteria_Proteobacteria_Betaproteobacteria_Burkholderiales	Bacteria_Proteobacteria_Alphaproteobacteria_Rhodobacterales
OTU_5823	OTU_6887	0.575036	undirected	positive	Bacteria_Proteobacteria_Betaproteobacteria_Burkholderiales	Bacteria_Proteobacteria_Alphaproteobacteria_Rhodobacterales
OTU_5823	OTU_7540	-0.503602	undirected	negative	Bacteria_Proteobacteria_Betaproteobacteria_Burkholderiales	Bacteria_Proteobacteria_Alphaproteobacteria_Rhodobacterales
OTU_6626	OTU_7211	-0.546458	undirected	negative	Bacteria_Proteobacteria_Betaproteobacteria_Burkholderiales	Bacteria_Proteobacteria_Alphaproteobacteria_Rhodobacterales
OTU_1571	OTU_6994	0.628336	undirected	positive	Bacteria_Proteobacteria_Betaproteobacteria_Burkholderiales	Bacteria_Proteobacteria_Alphaproteobacteria_Sphingomonadales
OTU_2354	OTU_3725	-0.575194	undirected	negative	Bacteria_Proteobacteria_Betaproteobacteria_Burkholderiales	Bacteria_Proteobacteria_Alphaproteobacteria_Sphingomonadales
OTU_2354	OTU_5455	0.590207	undirected	positive	Bacteria_Proteobacteria_Betaproteobacteria_Burkholderiales	Bacteria_Proteobacteria_Alphaproteobacteria_Sphingomonadales
OTU_2354	OTU_6010	0.560258	undirected	positive	Bacteria_Proteobacteria_Betaproteobacteria_Burkholderiales	Bacteria_Proteobacteria_Alphaproteobacteria_Sphingomonadales
OTU_2354	OTU_6994	0.660222	undirected	positive	Bacteria_Proteobacteria_Betaproteobacteria_Burkholderiales	Bacteria_Proteobacteria_Alphaproteobacteria_Sphingomonadales
OTU_5823	OTU_6994	0.522555	undirected	positive	Bacteria_Proteobacteria_Betaproteobacteria_Burkholderiales	Bacteria_Proteobacteria_Alphaproteobacteria_Sphingomonadales
OTU_6626	OTU_6779	0.543527	undirected	positive	Bacteria_Proteobacteria_Betaproteobacteria_Burkholderiales	Bacteria_Proteobacteria_Betaproteobacteria
OTU_1571	OTU_5823	0.746468	undirected	positive	Bacteria_Proteobacteria_Betaproteobacteria_Burkholderiales	Bacteria_Proteobacteria_Betaproteobacteria_Burkholderiales
OTU_2354	OTU_6626	0.537115	undirected	positive	Bacteria_Proteobacteria_Betaproteobacteria_Burkholderiales	Bacteria_Proteobacteria_Betaproteobacteria_Burkholderiales
OTU_1571	OTU_1937	0.619421	undirected	positive	Bacteria_Proteobacteria_Betaproteobacteria_Burkholderiales	Eukaryota_SAR_Stramenopiles_Diatomea
OTU_1571	OTU_5735	0.534485	undirected	positive	Bacteria_Proteobacteria_Betaproteobacteria_Burkholderiales	Eukaryota_SAR_Stramenopiles_Diatomea
OTU_6232	OTU_6283	0.530831	undirected	positive	Bacteria_Proteobacteria_Betaproteobacteria_Burkholderiales	Eukaryota_SAR_Stramenopiles_Diatomea
OTU_6232	OTU_6874	0.507918	undirected	positive	Bacteria_Proteobacteria_Betaproteobacteria_Burkholderiales	Eukaryota_SAR_Stramenopiles_Diatomea
OTU_6232	OTU_7783	0.660564	undirected	positive	Bacteria_Proteobacteria_Betaproteobacteria_Burkholderiales	Eukaryota_SAR_Stramenopiles_Diatomea
OTU_1571	Temp	-0.763528	undirected	negative	Bacteria_Proteobacteria_Betaproteobacteria_Burkholderiales	Temp
OTU_5823	Temp	-0.644491	undirected	negative	Bacteria_Proteobacteria_Betaproteobacteria_Burkholderiales	Temp
OTU_1571	OTU_1846	-0.675093	undirected	negative	Bacteria_Proteobacteria_Betaproteobacteria_Burkholderiales	Unclassified_Bacteria
OTU_1571	OTU_2028	-0.677185	undirected	negative	Bacteria_Proteobacteria_Betaproteobacteria_Burkholderiales	Unclassified_Bacteria
OTU_1571	OTU_4494	-0.547393	undirected	negative	Bacteria_Proteobacteria_Betaproteobacteria_Burkholderiales	Unclassified_Bacteria
OTU_1571	OTU_7709	-0.514313	undirected	negative	Bacteria_Proteobacteria_Betaproteobacteria_Burkholderiales	Unclassified_Bacteria
OTU_5823	OTU_7709	-0.636028	undirected	negative	Bacteria_Proteobacteria_Betaproteobacteria_Burkholderiales	Unclassified_Bacteria
OTU_6232	OTU_7709	-0.532215	undirected	negative	Bacteria_Proteobacteria_Betaproteobacteria_Burkholderiales	Unclassified_Bacteria
OTU_6626	OTU_6715	-0.591516	undirected	negative	Bacteria_Proteobacteria_Betaproteobacteria_Burkholderiales	Unclassified_Bacteria
OTU_4365	OTU_4493	-0.58858	undirected	negative	Bacteria_Proteobacteria_Deltaproteobacteria_Myxococcales	Bacteria_Proteobacteria_Alphaproteobacteria_Sphingomonadales
OTU_4365	OTU_5455	-0.584097	undirected	negative	Bacteria_Proteobacteria_Deltaproteobacteria_Myxococcales	Bacteria_Proteobacteria_Alphaproteobacteria_Sphingomonadales
OTU_4365	OTU_6994	-0.544707	undirected	negative	Bacteria_Proteobacteria_Deltaproteobacteria_Myxococcales	Bacteria_Proteobacteria_Alphaproteobacteria_Sphingomonadales
OTU_4365	OTU_6626	-0.571546	undirected	negative	Bacteria_Proteobacteria_Deltaproteobacteria_Myxococcales	Bacteria_Proteobacteria_Betaproteobacteria_Burkholderiales
OTU_0225	OTU_1161	-0.508808	undirected	negative	Bacteria_Proteobacteria_Gammaproteobacteria_Xanthomonadales	Bacteria_Actinobacteria_Acidimicrobiia_Acidimicrobiales
OTU_0225	OTU_0832	0.634991	undirected	positive	Bacteria_Proteobacteria_Gammaproteobacteria_Xanthomonadales	Bacteria_Cyanobacteria_Cyanobacteria_Pleurocapsales
OTU_0225	OTU_1894	0.630912	undirected	positive	Bacteria_Proteobacteria_Gammaproteobacteria_Xanthomonadales	Bacteria_Cyanobacteria_Cyanobacteria_Pleurocapsales
OTU_0225	OTU_1636	0.607458	undirected	positive	Bacteria_Proteobacteria_Gammaproteobacteria_Xanthomonadales	Bacteria_Proteobacteria_Alphaproteobacteria_Rhizobiales
OTU_0225	OTU_1872	0.556726	undirected	positive	Bacteria_Proteobacteria_Gammaproteobacteria_Xanthomonadales	Bacteria_Proteobacteria_Alphaproteobacteria_Rhizobiales
OTU_0225	OTU_5005	0.546209	undirected	positive	Bacteria_Proteobacteria_Gammaproteobacteria_Xanthomonadales	Bacteria_Proteobacteria_Alphaproteobacteria_Rhizobiales
OTU_0225	OTU_2151	0.565235	undirected	positive	Bacteria_Proteobacteria_Gammaproteobacteria_Xanthomonadales	Bacteria_Proteobacteria_Alphaproteobacteria_Rhodobacterales
OTU_0225	OTU_3261	-0.521704	undirected	negative	Bacteria_Proteobacteria_Gammaproteobacteria_Xanthomonadales	Bacteria_Proteobacteria_Alphaproteobacteria_Rhodobacterales
OTU_0225	OTU_7089	0.59513	undirected	positive	Bacteria_Proteobacteria_Gammaproteobacteria_Xanthomonadales	Bacteria_Proteobacteria_Alphaproteobacteria_Rhodobacterales
OTU_1195	OTU_4152	-0.521723	undirected	negative	Bacteria_Proteobacteria_Gammaproteobacteria_Xanthomonadales	Bacteria_Proteobacteria_Alphaproteobacteria_Rhodobacterales
OTU_5781	OTU_6887	0.580585	undirected	positive	Bacteria_Proteobacteria_Gammaproteobacteria_Xanthomonadales	Bacteria_Proteobacteria_Alphaproteobacteria_Rhodobacterales
OTU_0225	OTU_4493	0.534018	undirected	positive	Bacteria_Proteobacteria_Gammaproteobacteria_Xanthomonadales	Bacteria_Proteobacteria_Alphaproteobacteria_Sphingomonadales
OTU_0225	OTU_5455	0.654036	undirected	positive	Bacteria_Proteobacteria_Gammaproteobacteria_Xanthomonadales	Bacteria_Proteobacteria_Alphaproteobacteria_Sphingomonadales
OTU_0225	OTU_6994	0.553017	undirected	positive	Bacteria_Proteobacteria_Gammaproteobacteria_Xanthomonadales	Bacteria_Proteobacteria_Alphaproteobacteria_Sphingomonadales
OTU_0225	OTU_2354	0.635921	undirected	positive	Bacteria_Proteobacteria_Gammaproteobacteria_Xanthomonadales	Bacteria_Proteobacteria_Betaproteobacteria_Burkholderiales
OTU_0225	OTU_6626	0.514157	undirected	positive	Bacteria_Proteobacteria_Gammaproteobacteria_Xanthomonadales	Bacteria_Proteobacteria_Betaproteobacteria_Burkholderiales
OTU_1195	OTU_5823	-0.500697	undirected	negative	Bacteria_Proteobacteria_Gammaproteobacteria_Xanthomonadales	Bacteria_Proteobacteria_Betaproteobacteria_Burkholderiales
OTU_4675	OTU_5823	0.517234	undirected	positive	Bacteria_Proteobacteria_Gammaproteobacteria_Xanthomonadales	Bacteria_Proteobacteria_Betaproteobacteria_Burkholderiales
OTU_4675	OTU_5781	0.775416	undirected	positive	Bacteria_Proteobacteria_Gammaproteobacteria_Xanthomonadales	Bacteria_Proteobacteria_Gammaproteobacteria_Xanthomonadales
OTU_1195	OTU_1937	-0.544035	undirected	negative	Bacteria_Proteobacteria_Gammaproteobacteria_Xanthomonadales	Eukaryota_SAR_Stramenopiles_Diatomea
OTU_1195	OTU_5735	-0.5439	undirected	negative	Bacteria_Proteobacteria_Gammaproteobacteria_Xanthomonadales	Eukaryota_SAR_Stramenopiles_Diatomea
OTU_4675	Flow	0.647436	undirected	positive	Bacteria_Proteobacteria_Gammaproteobacteria_Xanthomonadales	Flow
OTU_5781	Flow	0.63054	undirected	positive	Bacteria_Proteobacteria_Gammaproteobacteria_Xanthomonadales	Flow
OTU_1195	OTU_1553	0.685034	undirected	positive	Bacteria_Proteobacteria_Gammaproteobacteria_Xanthomonadales	Unclassified_Bacteria
OTU_1195	OTU_1846	0.584621	undirected	positive	Bacteria_Proteobacteria_Gammaproteobacteria_Xanthomonadales	Unclassified_Bacteria
OTU_1195	OTU_2028	0.507372	undirected	positive	Bacteria_Proteobacteria_Gammaproteobacteria_Xanthomonadales	Unclassified_Bacteria
OTU_1195	OTU_4494	0.676705	undirected	positive	Bacteria_Proteobacteria_Gammaproteobacteria_Xanthomonadales	Unclassified_Bacteria
OTU_1195	OTU_7709	0.6425	undirected	positive	Bacteria_Proteobacteria_Gammaproteobacteria_Xanthomonadales	Unclassified_Bacteria
OTU_4838	OTU_5860	0.509571	undirected	positive	Bacteria_SM2F11	Bacteria_Proteobacteria_Alphaproteobacteria_Rhodobacterales
OTU_0785	OTU_6874	0.544474	undirected	positive	Bacteria_SM2F11	Eukaryota_SAR_Stramenopiles_Diatomea
OTU_4702	OTU_7775	-0.640593	undirected	negative	Bacteria_Verrucomicrobia_Verrucomicrobiae_Verrucomicrobiales	Bacteria_Firmicutes_Bacilli_Bacillales
OTU_4702	OTU_6500	0.529433	undirected	positive	Bacteria_Verrucomicrobia_Verrucomicrobiae_Verrucomicrobiales	Bacteria_Proteobacteria_Alphaproteobacteria_Rhodobacterales
OTU_4702	OTU_6743	0.578764	undirected	positive	Bacteria_Verrucomicrobia_Verrucomicrobiae_Verrucomicrobiales	Bacteria_Proteobacteria_Alphaproteobacteria_Rhodobacterales
OTU_0329	OTU_3515	-0.63502	undirected	negative	Eukaryota_SAR_Alveolata_Dinoflagellata	Bacteria_Proteobacteria_Alphaproteobacteria_Rhizobiales
OTU_0329	OTU_4114	-0.542544	undirected	negative	Eukaryota_SAR_Alveolata_Dinoflagellata	Bacteria_Proteobacteria_Alphaproteobacteria_Rhizobiales
OTU_0329	OTU_8029	-0.524673	undirected	negative	Eukaryota_SAR_Alveolata_Dinoflagellata	Bacteria_Proteobacteria_Alphaproteobacteria_Rhizobiales
OTU_0329	OTU_2658	-0.509926	undirected	negative	Eukaryota_SAR_Alveolata_Dinoflagellata	Bacteria_Proteobacteria_Alphaproteobacteria_Rhodobacterales
OTU_0329	OTU_4048	-0.744892	undirected	negative	Eukaryota_SAR_Alveolata_Dinoflagellata	Bacteria_Proteobacteria_Alphaproteobacteria_Rhodobacterales
OTU_0329	OTU_5314	0.57275	undirected	positive	Eukaryota_SAR_Alveolata_Dinoflagellata	Bacteria_Proteobacteria_Alphaproteobacteria_Rickettsiales
OTU_0329	OTU_2134	0.518269	undirected	positive	Eukaryota_SAR_Alveolata_Dinoflagellata	Bacteria_Proteobacteria_Alphaproteobacteria_Sphingomonadales
OTU_0329	OTU_0383	0.621253	undirected	positive	Eukaryota_SAR_Alveolata_Dinoflagellata	Eukaryota_SAR_Stramenopiles_Diatomea
OTU_0329	OTU_0576	0.629738	undirected	positive	Eukaryota_SAR_Alveolata_Dinoflagellata	Eukaryota_SAR_Stramenopiles_Diatomea
OTU_0329	OTU_1153	0.627151	undirected	positive	Eukaryota_SAR_Alveolata_Dinoflagellata	Eukaryota_SAR_Stramenopiles_Diatomea
OTU_0329	OTU_2266	0.50449	undirected	positive	Eukaryota_SAR_Alveolata_Dinoflagellata	Eukaryota_SAR_Stramenopiles_Diatomea
OTU_0329	OTU_5410	0.504121	undirected	positive	Eukaryota_SAR_Alveolata_Dinoflagellata	Eukaryota_SAR_Stramenopiles_Diatomea
OTU_0329	OTU_5460	0.638887	undirected	positive	Eukaryota_SAR_Alveolata_Dinoflagellata	Eukaryota_SAR_Stramenopiles_Diatomea
OTU_0329	OTU_5778	0.5695	undirected	positive	Eukaryota_SAR_Alveolata_Dinoflagellata	Eukaryota_SAR_Stramenopiles_Diatomea
OTU_0329	OTU_5973	0.647123	undirected	positive	Eukaryota_SAR_Alveolata_Dinoflagellata	Eukaryota_SAR_Stramenopiles_Diatomea
OTU_0329	OTU_6090	0.641747	undirected	positive	Eukaryota_SAR_Alveolata_Dinoflagellata	Eukaryota_SAR_Stramenopiles_Diatomea
OTU_0329	OTU_6283	0.688949	undirected	positive	Eukaryota_SAR_Alveolata_Dinoflagellata	Eukaryota_SAR_Stramenopiles_Diatomea
OTU_0329	OTU_6874	0.684907	undirected	positive	Eukaryota_SAR_Alveolata_Dinoflagellata	Eukaryota_SAR_Stramenopiles_Diatomea
OTU_0329	OTU_7783	0.620936	undirected	positive	Eukaryota_SAR_Alveolata_Dinoflagellata	Eukaryota_SAR_Stramenopiles_Diatomea
OTU_0329	OTU_1556	-0.569998	undirected	negative	Eukaryota_SAR_Alveolata_Dinoflagellata	Unclassified_Bacteria
OTU_0329	OTU_2682	-0.601563	undirected	negative	Eukaryota_SAR_Alveolata_Dinoflagellata	Unclassified_Bacteria
OTU_0329	OTU_6715	-0.568847	undirected	negative	Eukaryota_SAR_Alveolata_Dinoflagellata	Unclassified_Bacteria
OTU_5460	OTU_7886	-0.555422	undirected	negative	Eukaryota_SAR_Stramenopiles_Diatomea	Bacteria_Deinococcus_Thermus_Deinococci_Deinococcales
OTU_5973	OTU_7886	-0.547232	undirected	negative	Eukaryota_SAR_Stramenopiles_Diatomea	Bacteria_Deinococcus_Thermus_Deinococci_Deinococcales
OTU_6283	OTU_7886	-0.542136	undirected	negative	Eukaryota_SAR_Stramenopiles_Diatomea	Bacteria_Deinococcus_Thermus_Deinococci_Deinococcales
OTU_6874	OTU_7886	-0.521085	undirected	negative	Eukaryota_SAR_Stramenopiles_Diatomea	Bacteria_Deinococcus_Thermus_Deinococci_Deinococcales
OTU_1937	OTU_7336	-0.504085	undirected	negative	Eukaryota_SAR_Stramenopiles_Diatomea	Bacteria_Firmicutes_Clostridia_D8A_2
OTU_2266	OTU_7336	-0.522313	undirected	negative	Eukaryota_SAR_Stramenopiles_Diatomea	Bacteria_Firmicutes_Clostridia_D8A_2
OTU_5410	OTU_7336	-0.581556	undirected	negative	Eukaryota_SAR_Stramenopiles_Diatomea	Bacteria_Firmicutes_Clostridia_D8A_2
OTU_5735	OTU_7336	-0.603006	undirected	negative	Eukaryota_SAR_Stramenopiles_Diatomea	Bacteria_Firmicutes_Clostridia_D8A_2
OTU_1937	OTU_3493	0.558935	undirected	positive	Eukaryota_SAR_Stramenopiles_Diatomea	Bacteria_Proteobacteria_Alphaproteobacteria_Caulobacterales
OTU_0383	OTU_3515	-0.625939	undirected	negative	Eukaryota_SAR_Stramenopiles_Diatomea	Bacteria_Proteobacteria_Alphaproteobacteria_Rhizobiales
OTU_0383	OTU_4114	-0.531142	undirected	negative	Eukaryota_SAR_Stramenopiles_Diatomea	Bacteria_Proteobacteria_Alphaproteobacteria_Rhizobiales
OTU_0383	OTU_8029	-0.513576	undirected	negative	Eukaryota_SAR_Stramenopiles_Diatomea	Bacteria_Proteobacteria_Alphaproteobacteria_Rhizobiales
OTU_0576	OTU_3515	-0.68327	undirected	negative	Eukaryota_SAR_Stramenopiles_Diatomea	Bacteria_Proteobacteria_Alphaproteobacteria_Rhizobiales
OTU_0576	OTU_4114	-0.571147	undirected	negative	Eukaryota_SAR_Stramenopiles_Diatomea	Bacteria_Proteobacteria_Alphaproteobacteria_Rhizobiales
OTU_0576	OTU_8029	-0.587527	undirected	negative	Eukaryota_SAR_Stramenopiles_Diatomea	Bacteria_Proteobacteria_Alphaproteobacteria_Rhizobiales
OTU_1153	OTU_3515	-0.63734	undirected	negative	Eukaryota_SAR_Stramenopiles_Diatomea	Bacteria_Proteobacteria_Alphaproteobacteria_Rhizobiales
OTU_2266	OTU_3515	-0.555693	undirected	negative	Eukaryota_SAR_Stramenopiles_Diatomea	Bacteria_Proteobacteria_Alphaproteobacteria_Rhizobiales
OTU_2266	OTU_4114	-0.602923	undirected	negative	Eukaryota_SAR_Stramenopiles_Diatomea	Bacteria_Proteobacteria_Alphaproteobacteria_Rhizobiales
OTU_2266	OTU_8029	-0.571194	undirected	negative	Eukaryota_SAR_Stramenopiles_Diatomea	Bacteria_Proteobacteria_Alphaproteobacteria_Rhizobiales
OTU_5410	OTU_8029	-0.587725	undirected	negative	Eukaryota_SAR_Stramenopiles_Diatomea	Bacteria_Proteobacteria_Alphaproteobacteria_Rhizobiales
OTU_5460	OTU_8029	-0.530944	undirected	negative	Eukaryota_SAR_Stramenopiles_Diatomea	Bacteria_Proteobacteria_Alphaproteobacteria_Rhizobiales
OTU_5735	OTU_8029	-0.504111	undirected	negative	Eukaryota_SAR_Stramenopiles_Diatomea	Bacteria_Proteobacteria_Alphaproteobacteria_Rhizobiales
OTU_5973	OTU_8029	-0.501133	undirected	negative	Eukaryota_SAR_Stramenopiles_Diatomea	Bacteria_Proteobacteria_Alphaproteobacteria_Rhizobiales
OTU_6283	OTU_8029	-0.510611	undirected	negative	Eukaryota_SAR_Stramenopiles_Diatomea	Bacteria_Proteobacteria_Alphaproteobacteria_Rhizobiales
OTU_6874	OTU_8029	-0.711523	undirected	negative	Eukaryota_SAR_Stramenopiles_Diatomea	Bacteria_Proteobacteria_Alphaproteobacteria_Rhizobiales
OTU_7783	OTU_8029	-0.565573	undirected	negative	Eukaryota_SAR_Stramenopiles_Diatomea	Bacteria_Proteobacteria_Alphaproteobacteria_Rhizobiales
OTU_0383	OTU_1858	-0.536217	undirected	negative	Eukaryota_SAR_Stramenopiles_Diatomea	Bacteria_Proteobacteria_Alphaproteobacteria_Rhodobacterales
OTU_0383	OTU_4048	-0.671765	undirected	negative	Eukaryota_SAR_Stramenopiles_Diatomea	Bacteria_Proteobacteria_Alphaproteobacteria_Rhodobacterales
OTU_0576	OTU_1858	-0.604833	undirected	negative	Eukaryota_SAR_Stramenopiles_Diatomea	Bacteria_Proteobacteria_Alphaproteobacteria_Rhodobacterales
OTU_0576	OTU_4048	-0.734561	undirected	negative	Eukaryota_SAR_Stramenopiles_Diatomea	Bacteria_Proteobacteria_Alphaproteobacteria_Rhodobacterales
OTU_1153	OTU_4048	-0.68542	undirected	negative	Eukaryota_SAR_Stramenopiles_Diatomea	Bacteria_Proteobacteria_Alphaproteobacteria_Rhodobacterales
OTU_1937	OTU_2062	0.505148	undirected	positive	Eukaryota_SAR_Stramenopiles_Diatomea	Bacteria_Proteobacteria_Alphaproteobacteria_Rhodobacterales
OTU_1937	OTU_4152	0.545353	undirected	positive	Eukaryota_SAR_Stramenopiles_Diatomea	Bacteria_Proteobacteria_Alphaproteobacteria_Rhodobacterales
OTU_1937	OTU_5860	-0.502997	undirected	negative	Eukaryota_SAR_Stramenopiles_Diatomea	Bacteria_Proteobacteria_Alphaproteobacteria_Rhodobacterales
OTU_1937	OTU_6887	0.57355	undirected	positive	Eukaryota_SAR_Stramenopiles_Diatomea	Bacteria_Proteobacteria_Alphaproteobacteria_Rhodobacterales
OTU_2266	OTU_4048	-0.654041	undirected	negative	Eukaryota_SAR_Stramenopiles_Diatomea	Bacteria_Proteobacteria_Alphaproteobacteria_Rhodobacterales
OTU_5778	OTU_6500	-0.576726	undirected	negative	Eukaryota_SAR_Stramenopiles_Diatomea	Bacteria_Proteobacteria_Alphaproteobacteria_Rhodobacterales
OTU_5778	OTU_6743	-0.573553	undirected	negative	Eukaryota_SAR_Stramenopiles_Diatomea	Bacteria_Proteobacteria_Alphaproteobacteria_Rhodobacterales
OTU_0383	OTU_5314	0.595288	undirected	positive	Eukaryota_SAR_Stramenopiles_Diatomea	Bacteria_Proteobacteria_Alphaproteobacteria_Rickettsiales
OTU_0576	OTU_5314	0.623896	undirected	positive	Eukaryota_SAR_Stramenopiles_Diatomea	Bacteria_Proteobacteria_Alphaproteobacteria_Rickettsiales
OTU_1153	OTU_5314	0.610226	undirected	positive	Eukaryota_SAR_Stramenopiles_Diatomea	Bacteria_Proteobacteria_Alphaproteobacteria_Rickettsiales
OTU_5778	OTU_6010	0.613603	undirected	positive	Eukaryota_SAR_Stramenopiles_Diatomea	Bacteria_Proteobacteria_Alphaproteobacteria_Sphingomonadales
OTU_0383	OTU_6779	0.591176	undirected	positive	Eukaryota_SAR_Stramenopiles_Diatomea	Bacteria_Proteobacteria_Betaproteobacteria
OTU_0576	OTU_6779	0.603986	undirected	positive	Eukaryota_SAR_Stramenopiles_Diatomea	Bacteria_Proteobacteria_Betaproteobacteria
OTU_2266	OTU_6779	0.573398	undirected	positive	Eukaryota_SAR_Stramenopiles_Diatomea	Bacteria_Proteobacteria_Betaproteobacteria
OTU_5410	OTU_6779	0.634817	undirected	positive	Eukaryota_SAR_Stramenopiles_Diatomea	Bacteria_Proteobacteria_Betaproteobacteria
OTU_5735	OTU_6779	0.566773	undirected	positive	Eukaryota_SAR_Stramenopiles_Diatomea	Bacteria_Proteobacteria_Betaproteobacteria
OTU_0383	OTU_6232	0.65853	undirected	positive	Eukaryota_SAR_Stramenopiles_Diatomea	Bacteria_Proteobacteria_Betaproteobacteria_Burkholderiales
OTU_0576	OTU_6232	0.648722	undirected	positive	Eukaryota_SAR_Stramenopiles_Diatomea	Bacteria_Proteobacteria_Betaproteobacteria_Burkholderiales
OTU_1937	OTU_5823	0.599533	undirected	positive	Eukaryota_SAR_Stramenopiles_Diatomea	Bacteria_Proteobacteria_Betaproteobacteria_Burkholderiales
OTU_2266	OTU_5823	0.545525	undirected	positive	Eukaryota_SAR_Stramenopiles_Diatomea	Bacteria_Proteobacteria_Betaproteobacteria_Burkholderiales
OTU_2266	OTU_6232	0.692437	undirected	positive	Eukaryota_SAR_Stramenopiles_Diatomea	Bacteria_Proteobacteria_Betaproteobacteria_Burkholderiales
OTU_5410	OTU_5823	0.504109	undirected	positive	Eukaryota_SAR_Stramenopiles_Diatomea	Bacteria_Proteobacteria_Betaproteobacteria_Burkholderiales
OTU_5410	OTU_6232	0.634476	undirected	positive	Eukaryota_SAR_Stramenopiles_Diatomea	Bacteria_Proteobacteria_Betaproteobacteria_Burkholderiales
OTU_5460	OTU_6232	0.533267	undirected	positive	Eukaryota_SAR_Stramenopiles_Diatomea	Bacteria_Proteobacteria_Betaproteobacteria_Burkholderiales
OTU_5735	OTU_5823	0.660843	undirected	positive	Eukaryota_SAR_Stramenopiles_Diatomea	Bacteria_Proteobacteria_Betaproteobacteria_Burkholderiales
OTU_5735	OTU_6232	0.551524	undirected	positive	Eukaryota_SAR_Stramenopiles_Diatomea	Bacteria_Proteobacteria_Betaproteobacteria_Burkholderiales
OTU_5778	OTU_6626	0.561359	undirected	positive	Eukaryota_SAR_Stramenopiles_Diatomea	Bacteria_Proteobacteria_Betaproteobacteria_Burkholderiales
OTU_6090	OTU_6232	0.50812	undirected	positive	Eukaryota_SAR_Stramenopiles_Diatomea	Bacteria_Proteobacteria_Betaproteobacteria_Burkholderiales
OTU_0383	OTU_4675	0.523621	undirected	positive	Eukaryota_SAR_Stramenopiles_Diatomea	Bacteria_Proteobacteria_Gammaproteobacteria_Xanthomonadales
OTU_0383	OTU_0576	0.803158	undirected	positive	Eukaryota_SAR_Stramenopiles_Diatomea	Eukaryota_SAR_Stramenopiles_Diatomea
OTU_0383	OTU_1153	0.634805	undirected	positive	Eukaryota_SAR_Stramenopiles_Diatomea	Eukaryota_SAR_Stramenopiles_Diatomea
OTU_0383	OTU_2266	0.726338	undirected	positive	Eukaryota_SAR_Stramenopiles_Diatomea	Eukaryota_SAR_Stramenopiles_Diatomea
OTU_0383	OTU_5410	0.727353	undirected	positive	Eukaryota_SAR_Stramenopiles_Diatomea	Eukaryota_SAR_Stramenopiles_Diatomea
OTU_0383	OTU_5460	0.701113	undirected	positive	Eukaryota_SAR_Stramenopiles_Diatomea	Eukaryota_SAR_Stramenopiles_Diatomea
OTU_0383	OTU_5735	0.640348	undirected	positive	Eukaryota_SAR_Stramenopiles_Diatomea	Eukaryota_SAR_Stramenopiles_Diatomea
OTU_0383	OTU_5973	0.663086	undirected	positive	Eukaryota_SAR_Stramenopiles_Diatomea	Eukaryota_SAR_Stramenopiles_Diatomea
OTU_0383	OTU_6090	0.76726	undirected	positive	Eukaryota_SAR_Stramenopiles_Diatomea	Eukaryota_SAR_Stramenopiles_Diatomea
OTU_0383	OTU_6283	0.720332	undirected	positive	Eukaryota_SAR_Stramenopiles_Diatomea	Eukaryota_SAR_Stramenopiles_Diatomea
OTU_0383	OTU_6874	0.696443	undirected	positive	Eukaryota_SAR_Stramenopiles_Diatomea	Eukaryota_SAR_Stramenopiles_Diatomea
OTU_0383	OTU_7783	0.760427	undirected	positive	Eukaryota_SAR_Stramenopiles_Diatomea	Eukaryota_SAR_Stramenopiles_Diatomea
OTU_0576	OTU_1153	0.636703	undirected	positive	Eukaryota_SAR_Stramenopiles_Diatomea	Eukaryota_SAR_Stramenopiles_Diatomea
OTU_0576	OTU_2266	0.70551	undirected	positive	Eukaryota_SAR_Stramenopiles_Diatomea	Eukaryota_SAR_Stramenopiles_Diatomea
OTU_0576	OTU_5410	0.699005	undirected	positive	Eukaryota_SAR_Stramenopiles_Diatomea	Eukaryota_SAR_Stramenopiles_Diatomea
OTU_0576	OTU_5460	0.66884	undirected	positive	Eukaryota_SAR_Stramenopiles_Diatomea	Eukaryota_SAR_Stramenopiles_Diatomea
OTU_0576	OTU_5735	0.626033	undirected	positive	Eukaryota_SAR_Stramenopiles_Diatomea	Eukaryota_SAR_Stramenopiles_Diatomea
OTU_0576	OTU_5973	0.65644	undirected	positive	Eukaryota_SAR_Stramenopiles_Diatomea	Eukaryota_SAR_Stramenopiles_Diatomea
OTU_0576	OTU_6090	0.722425	undirected	positive	Eukaryota_SAR_Stramenopiles_Diatomea	Eukaryota_SAR_Stramenopiles_Diatomea
OTU_0576	OTU_6283	0.710247	undirected	positive	Eukaryota_SAR_Stramenopiles_Diatomea	Eukaryota_SAR_Stramenopiles_Diatomea
OTU_0576	OTU_6874	0.685289	undirected	positive	Eukaryota_SAR_Stramenopiles_Diatomea	Eukaryota_SAR_Stramenopiles_Diatomea
OTU_0576	OTU_7783	0.768374	undirected	positive	Eukaryota_SAR_Stramenopiles_Diatomea	Eukaryota_SAR_Stramenopiles_Diatomea
OTU_1153	OTU_5460	0.602024	undirected	positive	Eukaryota_SAR_Stramenopiles_Diatomea	Eukaryota_SAR_Stramenopiles_Diatomea
OTU_1153	OTU_5778	0.557324	undirected	positive	Eukaryota_SAR_Stramenopiles_Diatomea	Eukaryota_SAR_Stramenopiles_Diatomea
OTU_1153	OTU_5973	0.638877	undirected	positive	Eukaryota_SAR_Stramenopiles_Diatomea	Eukaryota_SAR_Stramenopiles_Diatomea
OTU_1153	OTU_6090	0.665848	undirected	positive	Eukaryota_SAR_Stramenopiles_Diatomea	Eukaryota_SAR_Stramenopiles_Diatomea
OTU_1153	OTU_6283	0.673161	undirected	positive	Eukaryota_SAR_Stramenopiles_Diatomea	Eukaryota_SAR_Stramenopiles_Diatomea
OTU_1153	OTU_6874	0.612392	undirected	positive	Eukaryota_SAR_Stramenopiles_Diatomea	Eukaryota_SAR_Stramenopiles_Diatomea
OTU_1153	OTU_7783	0.618608	undirected	positive	Eukaryota_SAR_Stramenopiles_Diatomea	Eukaryota_SAR_Stramenopiles_Diatomea
OTU_1937	OTU_5410	0.506939	undirected	positive	Eukaryota_SAR_Stramenopiles_Diatomea	Eukaryota_SAR_Stramenopiles_Diatomea
OTU_1937	OTU_5735	0.726786	undirected	positive	Eukaryota_SAR_Stramenopiles_Diatomea	Eukaryota_SAR_Stramenopiles_Diatomea
OTU_2266	OTU_5410	0.855495	undirected	positive	Eukaryota_SAR_Stramenopiles_Diatomea	Eukaryota_SAR_Stramenopiles_Diatomea
OTU_2266	OTU_5460	0.569366	undirected	positive	Eukaryota_SAR_Stramenopiles_Diatomea	Eukaryota_SAR_Stramenopiles_Diatomea
OTU_2266	OTU_5735	0.793434	undirected	positive	Eukaryota_SAR_Stramenopiles_Diatomea	Eukaryota_SAR_Stramenopiles_Diatomea
OTU_2266	OTU_5973	0.515663	undirected	positive	Eukaryota_SAR_Stramenopiles_Diatomea	Eukaryota_SAR_Stramenopiles_Diatomea
OTU_2266	OTU_6090	0.610159	undirected	positive	Eukaryota_SAR_Stramenopiles_Diatomea	Eukaryota_SAR_Stramenopiles_Diatomea
OTU_2266	OTU_6283	0.578504	undirected	positive	Eukaryota_SAR_Stramenopiles_Diatomea	Eukaryota_SAR_Stramenopiles_Diatomea
OTU_2266	OTU_6874	0.554798	undirected	positive	Eukaryota_SAR_Stramenopiles_Diatomea	Eukaryota_SAR_Stramenopiles_Diatomea
OTU_2266	OTU_7783	0.713697	undirected	positive	Eukaryota_SAR_Stramenopiles_Diatomea	Eukaryota_SAR_Stramenopiles_Diatomea
OTU_5410	OTU_5460	0.540637	undirected	positive	Eukaryota_SAR_Stramenopiles_Diatomea	Eukaryota_SAR_Stramenopiles_Diatomea
OTU_5410	OTU_5735	0.818898	undirected	positive	Eukaryota_SAR_Stramenopiles_Diatomea	Eukaryota_SAR_Stramenopiles_Diatomea
OTU_5410	OTU_6090	0.60481	undirected	positive	Eukaryota_SAR_Stramenopiles_Diatomea	Eukaryota_SAR_Stramenopiles_Diatomea
OTU_5410	OTU_6283	0.537738	undirected	positive	Eukaryota_SAR_Stramenopiles_Diatomea	Eukaryota_SAR_Stramenopiles_Diatomea
OTU_5410	OTU_6874	0.546106	undirected	positive	Eukaryota_SAR_Stramenopiles_Diatomea	Eukaryota_SAR_Stramenopiles_Diatomea
OTU_5410	OTU_7783	0.667676	undirected	positive	Eukaryota_SAR_Stramenopiles_Diatomea	Eukaryota_SAR_Stramenopiles_Diatomea
OTU_5460	OTU_5973	0.669615	undirected	positive	Eukaryota_SAR_Stramenopiles_Diatomea	Eukaryota_SAR_Stramenopiles_Diatomea
OTU_5460	OTU_6090	0.708492	undirected	positive	Eukaryota_SAR_Stramenopiles_Diatomea	Eukaryota_SAR_Stramenopiles_Diatomea
OTU_5460	OTU_6283	0.726728	undirected	positive	Eukaryota_SAR_Stramenopiles_Diatomea	Eukaryota_SAR_Stramenopiles_Diatomea
OTU_5460	OTU_6874	0.72303	undirected	positive	Eukaryota_SAR_Stramenopiles_Diatomea	Eukaryota_SAR_Stramenopiles_Diatomea
OTU_5460	OTU_7783	0.641107	undirected	positive	Eukaryota_SAR_Stramenopiles_Diatomea	Eukaryota_SAR_Stramenopiles_Diatomea
OTU_5735	OTU_7783	0.580584	undirected	positive	Eukaryota_SAR_Stramenopiles_Diatomea	Eukaryota_SAR_Stramenopiles_Diatomea
OTU_5778	OTU_5973	0.554959	undirected	positive	Eukaryota_SAR_Stramenopiles_Diatomea	Eukaryota_SAR_Stramenopiles_Diatomea
OTU_5778	OTU_6090	0.506118	undirected	positive	Eukaryota_SAR_Stramenopiles_Diatomea	Eukaryota_SAR_Stramenopiles_Diatomea
OTU_5778	OTU_6283	0.582572	undirected	positive	Eukaryota_SAR_Stramenopiles_Diatomea	Eukaryota_SAR_Stramenopiles_Diatomea
OTU_5778	OTU_6874	0.538291	undirected	positive	Eukaryota_SAR_Stramenopiles_Diatomea	Eukaryota_SAR_Stramenopiles_Diatomea
OTU_5973	OTU_6090	0.715337	undirected	positive	Eukaryota_SAR_Stramenopiles_Diatomea	Eukaryota_SAR_Stramenopiles_Diatomea
OTU_5973	OTU_6283	0.735812	undirected	positive	Eukaryota_SAR_Stramenopiles_Diatomea	Eukaryota_SAR_Stramenopiles_Diatomea
OTU_5973	OTU_6874	0.673212	undirected	positive	Eukaryota_SAR_Stramenopiles_Diatomea	Eukaryota_SAR_Stramenopiles_Diatomea
OTU_5973	OTU_7783	0.632687	undirected	positive	Eukaryota_SAR_Stramenopiles_Diatomea	Eukaryota_SAR_Stramenopiles_Diatomea
OTU_6090	OTU_6283	0.765963	undirected	positive	Eukaryota_SAR_Stramenopiles_Diatomea	Eukaryota_SAR_Stramenopiles_Diatomea
OTU_6090	OTU_6874	0.677281	undirected	positive	Eukaryota_SAR_Stramenopiles_Diatomea	Eukaryota_SAR_Stramenopiles_Diatomea
OTU_6090	OTU_7783	0.685949	undirected	positive	Eukaryota_SAR_Stramenopiles_Diatomea	Eukaryota_SAR_Stramenopiles_Diatomea
OTU_6283	OTU_6874	0.717889	undirected	positive	Eukaryota_SAR_Stramenopiles_Diatomea	Eukaryota_SAR_Stramenopiles_Diatomea
OTU_6283	OTU_7783	0.690962	undirected	positive	Eukaryota_SAR_Stramenopiles_Diatomea	Eukaryota_SAR_Stramenopiles_Diatomea
OTU_6874	OTU_7783	0.662229	undirected	positive	Eukaryota_SAR_Stramenopiles_Diatomea	Eukaryota_SAR_Stramenopiles_Diatomea
OTU_0383	Flow	0.664299	undirected	positive	Eukaryota_SAR_Stramenopiles_Diatomea	Flow
OTU_0576	Flow	0.561496	undirected	positive	Eukaryota_SAR_Stramenopiles_Diatomea	Flow
OTU_5460	Flow	0.605727	undirected	positive	Eukaryota_SAR_Stramenopiles_Diatomea	Flow
OTU_5973	Flow	0.580282	undirected	positive	Eukaryota_SAR_Stramenopiles_Diatomea	Flow
OTU_6090	Flow	0.60386	undirected	positive	Eukaryota_SAR_Stramenopiles_Diatomea	Flow
OTU_6283	Flow	0.582667	undirected	positive	Eukaryota_SAR_Stramenopiles_Diatomea	Flow
OTU_6874	Flow	0.550241	undirected	positive	Eukaryota_SAR_Stramenopiles_Diatomea	Flow
OTU_7783	Flow	0.515655	undirected	positive	Eukaryota_SAR_Stramenopiles_Diatomea	Flow
OTU_0576	OTU_2682	-0.517218	undirected	negative	Eukaryota_SAR_Stramenopiles_Diatomea	Unclassified_Bacteria
OTU_0576	OTU_6715	-0.521732	undirected	negative	Eukaryota_SAR_Stramenopiles_Diatomea	Unclassified_Bacteria
OTU_1153	OTU_1556	-0.589438	undirected	negative	Eukaryota_SAR_Stramenopiles_Diatomea	Unclassified_Bacteria
OTU_1153	OTU_2682	-0.611195	undirected	negative	Eukaryota_SAR_Stramenopiles_Diatomea	Unclassified_Bacteria
OTU_1153	OTU_6715	-0.58112	undirected	negative	Eukaryota_SAR_Stramenopiles_Diatomea	Unclassified_Bacteria
OTU_1937	OTU_2028	-0.56682	undirected	negative	Eukaryota_SAR_Stramenopiles_Diatomea	Unclassified_Bacteria
OTU_1937	OTU_4494	-0.575235	undirected	negative	Eukaryota_SAR_Stramenopiles_Diatomea	Unclassified_Bacteria
OTU_2266	OTU_7709	-0.500372	undirected	negative	Eukaryota_SAR_Stramenopiles_Diatomea	Unclassified_Bacteria
OTU_5410	OTU_7709	-0.527199	undirected	negative	Eukaryota_SAR_Stramenopiles_Diatomea	Unclassified_Bacteria
OTU_5460	OTU_6715	-0.522005	undirected	negative	Eukaryota_SAR_Stramenopiles_Diatomea	Unclassified_Bacteria
OTU_5735	OTU_7709	-0.632283	undirected	negative	Eukaryota_SAR_Stramenopiles_Diatomea	Unclassified_Bacteria
OTU_5778	OTU_6715	-0.606196	undirected	negative	Eukaryota_SAR_Stramenopiles_Diatomea	Unclassified_Bacteria
OTU_5973	OTU_6715	-0.568512	undirected	negative	Eukaryota_SAR_Stramenopiles_Diatomea	Unclassified_Bacteria
OTU_6283	OTU_6715	-0.596356	undirected	negative	Eukaryota_SAR_Stramenopiles_Diatomea	Unclassified_Bacteria
OTU_4607	OTU_7071	0.523775	undirected	positive	Unclassified_Bacteria	Bacteria_Cyanobacteria_Cyanobacteria_Chroococcales
OTU_5436	OTU_7071	0.614109	undirected	positive	Unclassified_Bacteria	Bacteria_Cyanobacteria_Cyanobacteria_Chroococcales
OTU_0917	OTU_1059	0.519211	undirected	positive	Unclassified_Bacteria	Bacteria_Cyanobacteria_Cyanobacteria_Oscillatoriales
OTU_4607	OTU_6845	0.697564	undirected	positive	Unclassified_Bacteria	Bacteria_Cyanobacteria_Cyanobacteria_Oscillatoriales
OTU_5436	OTU_6845	0.646614	undirected	positive	Unclassified_Bacteria	Bacteria_Cyanobacteria_Cyanobacteria_Oscillatoriales
OTU_1556	OTU_7886	0.503625	undirected	positive	Unclassified_Bacteria	Bacteria_Deinococcus_Thermus_Deinococci_Deinococcales
OTU_2682	OTU_7886	0.528498	undirected	positive	Unclassified_Bacteria	Bacteria_Deinococcus_Thermus_Deinococci_Deinococcales
OTU_0917	OTU_7336	-0.510179	undirected	negative	Unclassified_Bacteria	Bacteria_Firmicutes_Clostridia_D8A_2
OTU_1553	OTU_7336	0.594189	undirected	positive	Unclassified_Bacteria	Bacteria_Firmicutes_Clostridia_D8A_2
OTU_1846	OTU_7336	0.6977	undirected	positive	Unclassified_Bacteria	Bacteria_Firmicutes_Clostridia_D8A_2
OTU_2028	OTU_7336	0.672203	undirected	positive	Unclassified_Bacteria	Bacteria_Firmicutes_Clostridia_D8A_2
OTU_4494	OTU_7336	0.621446	undirected	positive	Unclassified_Bacteria	Bacteria_Firmicutes_Clostridia_D8A_2
OTU_1846	OTU_2778	0.514779	undirected	positive	Unclassified_Bacteria	Bacteria_Planctomycetes_Planctomycetacia_Planctomycetales
OTU_2028	OTU_2066	0.51427	undirected	positive	Unclassified_Bacteria	Bacteria_Planctomycetes_Planctomycetacia_Planctomycetales
OTU_2028	OTU_2778	0.533358	undirected	positive	Unclassified_Bacteria	Bacteria_Planctomycetes_Planctomycetacia_Planctomycetales
OTU_2028	OTU_7303	0.551631	undirected	positive	Unclassified_Bacteria	Bacteria_Planctomycetes_Planctomycetacia_Planctomycetales
OTU_0917	OTU_3493	0.565992	undirected	positive	Unclassified_Bacteria	Bacteria_Proteobacteria_Alphaproteobacteria_Caulobacterales
OTU_1556	OTU_3493	0.593071	undirected	positive	Unclassified_Bacteria	Bacteria_Proteobacteria_Alphaproteobacteria_Caulobacterales
OTU_1846	OTU_3493	-0.580098	undirected	negative	Unclassified_Bacteria	Bacteria_Proteobacteria_Alphaproteobacteria_Caulobacterales
OTU_2682	OTU_3493	0.550095	undirected	positive	Unclassified_Bacteria	Bacteria_Proteobacteria_Alphaproteobacteria_Caulobacterales
OTU_2682	OTU_3506	0.531207	undirected	positive	Unclassified_Bacteria	Bacteria_Proteobacteria_Alphaproteobacteria_Caulobacterales
OTU_0917	OTU_0926	-0.644679	undirected	negative	Unclassified_Bacteria	Bacteria_Proteobacteria_Alphaproteobacteria_Rhizobiales
OTU_1556	OTU_3515	0.680024	undirected	positive	Unclassified_Bacteria	Bacteria_Proteobacteria_Alphaproteobacteria_Rhizobiales
OTU_2682	OTU_3515	0.69778	undirected	positive	Unclassified_Bacteria	Bacteria_Proteobacteria_Alphaproteobacteria_Rhizobiales
OTU_2682	OTU_4114	0.539399	undirected	positive	Unclassified_Bacteria	Bacteria_Proteobacteria_Alphaproteobacteria_Rhizobiales
OTU_2682	OTU_8029	0.564425	undirected	positive	Unclassified_Bacteria	Bacteria_Proteobacteria_Alphaproteobacteria_Rhizobiales
OTU_6715	OTU_8029	0.62862	undirected	positive	Unclassified_Bacteria	Bacteria_Proteobacteria_Alphaproteobacteria_Rhizobiales
OTU_7709	OTU_8029	0.531495	undirected	positive	Unclassified_Bacteria	Bacteria_Proteobacteria_Alphaproteobacteria_Rhizobiales
OTU_0917	OTU_6887	0.505026	undirected	positive	Unclassified_Bacteria	Bacteria_Proteobacteria_Alphaproteobacteria_Rhodobacterales
OTU_1553	OTU_4152	-0.560951	undirected	negative	Unclassified_Bacteria	Bacteria_Proteobacteria_Alphaproteobacteria_Rhodobacterales
OTU_1556	OTU_2062	0.509058	undirected	positive	Unclassified_Bacteria	Bacteria_Proteobacteria_Alphaproteobacteria_Rhodobacterales
OTU_1556	OTU_4048	0.595332	undirected	positive	Unclassified_Bacteria	Bacteria_Proteobacteria_Alphaproteobacteria_Rhodobacterales
OTU_1556	OTU_6743	0.532924	undirected	positive	Unclassified_Bacteria	Bacteria_Proteobacteria_Alphaproteobacteria_Rhodobacterales
OTU_1846	OTU_2062	-0.612976	undirected	negative	Unclassified_Bacteria	Bacteria_Proteobacteria_Alphaproteobacteria_Rhodobacterales
OTU_1846	OTU_4152	-0.586201	undirected	negative	Unclassified_Bacteria	Bacteria_Proteobacteria_Alphaproteobacteria_Rhodobacterales
OTU_1846	OTU_6887	-0.645275	undirected	negative	Unclassified_Bacteria	Bacteria_Proteobacteria_Alphaproteobacteria_Rhodobacterales
OTU_2028	OTU_4152	-0.543801	undirected	negative	Unclassified_Bacteria	Bacteria_Proteobacteria_Alphaproteobacteria_Rhodobacterales
OTU_2028	OTU_6887	-0.563207	undirected	negative	Unclassified_Bacteria	Bacteria_Proteobacteria_Alphaproteobacteria_Rhodobacterales
OTU_2682	OTU_3261	0.562929	undirected	positive	Unclassified_Bacteria	Bacteria_Proteobacteria_Alphaproteobacteria_Rhodobacterales
OTU_2682	OTU_4048	0.687395	undirected	positive	Unclassified_Bacteria	Bacteria_Proteobacteria_Alphaproteobacteria_Rhodobacterales
OTU_2682	OTU_6500	0.540768	undirected	positive	Unclassified_Bacteria	Bacteria_Proteobacteria_Alphaproteobacteria_Rhodobacterales
OTU_2682	OTU_6743	0.586045	undirected	positive	Unclassified_Bacteria	Bacteria_Proteobacteria_Alphaproteobacteria_Rhodobacterales
OTU_2682	OTU_7285	0.532682	undirected	positive	Unclassified_Bacteria	Bacteria_Proteobacteria_Alphaproteobacteria_Rhodobacterales
OTU_4607	OTU_5860	-0.574834	undirected	negative	Unclassified_Bacteria	Bacteria_Proteobacteria_Alphaproteobacteria_Rhodobacterales
OTU_6715	OTU_6743	0.60111	undirected	positive	Unclassified_Bacteria	Bacteria_Proteobacteria_Alphaproteobacteria_Rhodobacterales
OTU_6715	OTU_7285	0.677423	undirected	positive	Unclassified_Bacteria	Bacteria_Proteobacteria_Alphaproteobacteria_Rhodobacterales
OTU_1556	OTU_5314	-0.564627	undirected	negative	Unclassified_Bacteria	Bacteria_Proteobacteria_Alphaproteobacteria_Rickettsiales
OTU_2682	OTU_5314	-0.590095	undirected	negative	Unclassified_Bacteria	Bacteria_Proteobacteria_Alphaproteobacteria_Rickettsiales
OTU_1556	OTU_2134	-0.512938	undirected	negative	Unclassified_Bacteria	Bacteria_Proteobacteria_Alphaproteobacteria_Sphingomonadales
OTU_1556	OTU_6010	-0.508867	undirected	negative	Unclassified_Bacteria	Bacteria_Proteobacteria_Alphaproteobacteria_Sphingomonadales
OTU_2028	OTU_6994	-0.589085	undirected	negative	Unclassified_Bacteria	Bacteria_Proteobacteria_Alphaproteobacteria_Sphingomonadales
OTU_2682	OTU_3725	0.542421	undirected	positive	Unclassified_Bacteria	Bacteria_Proteobacteria_Alphaproteobacteria_Sphingomonadales
OTU_2682	OTU_6010	-0.547956	undirected	negative	Unclassified_Bacteria	Bacteria_Proteobacteria_Alphaproteobacteria_Sphingomonadales
OTU_4607	OTU_6010	-0.527087	undirected	negative	Unclassified_Bacteria	Bacteria_Proteobacteria_Alphaproteobacteria_Sphingomonadales
OTU_0917	OTU_1571	0.681962	undirected	positive	Unclassified_Bacteria	Bacteria_Proteobacteria_Betaproteobacteria_Burkholderiales
OTU_0917	OTU_5823	0.668654	undirected	positive	Unclassified_Bacteria	Bacteria_Proteobacteria_Betaproteobacteria_Burkholderiales
OTU_1553	OTU_1571	-0.570527	undirected	negative	Unclassified_Bacteria	Bacteria_Proteobacteria_Betaproteobacteria_Burkholderiales
OTU_1553	OTU_5823	-0.631098	undirected	negative	Unclassified_Bacteria	Bacteria_Proteobacteria_Betaproteobacteria_Burkholderiales
OTU_1846	OTU_5823	-0.680554	undirected	negative	Unclassified_Bacteria	Bacteria_Proteobacteria_Betaproteobacteria_Burkholderiales
OTU_2028	OTU_5823	-0.736876	undirected	negative	Unclassified_Bacteria	Bacteria_Proteobacteria_Betaproteobacteria_Burkholderiales
OTU_2682	OTU_6626	-0.545705	undirected	negative	Unclassified_Bacteria	Bacteria_Proteobacteria_Betaproteobacteria_Burkholderiales
OTU_4494	OTU_5823	-0.669094	undirected	negative	Unclassified_Bacteria	Bacteria_Proteobacteria_Betaproteobacteria_Burkholderiales
OTU_0917	OTU_1195	-0.512536	undirected	negative	Unclassified_Bacteria	Bacteria_Proteobacteria_Gammaproteobacteria_Xanthomonadales
OTU_0917	OTU_1937	0.606398	undirected	positive	Unclassified_Bacteria	Eukaryota_SAR_Stramenopiles_Diatomea
OTU_0917	OTU_5735	0.567665	undirected	positive	Unclassified_Bacteria	Eukaryota_SAR_Stramenopiles_Diatomea
OTU_1553	OTU_1937	-0.587409	undirected	negative	Unclassified_Bacteria	Eukaryota_SAR_Stramenopiles_Diatomea
OTU_1553	OTU_5735	-0.641699	undirected	negative	Unclassified_Bacteria	Eukaryota_SAR_Stramenopiles_Diatomea
OTU_1556	OTU_5778	-0.630306	undirected	negative	Unclassified_Bacteria	Eukaryota_SAR_Stramenopiles_Diatomea
OTU_1556	OTU_5973	-0.609667	undirected	negative	Unclassified_Bacteria	Eukaryota_SAR_Stramenopiles_Diatomea
OTU_1556	OTU_6090	-0.532149	undirected	negative	Unclassified_Bacteria	Eukaryota_SAR_Stramenopiles_Diatomea
OTU_1556	OTU_6283	-0.621785	undirected	negative	Unclassified_Bacteria	Eukaryota_SAR_Stramenopiles_Diatomea
OTU_1556	OTU_6874	-0.523737	undirected	negative	Unclassified_Bacteria	Eukaryota_SAR_Stramenopiles_Diatomea
OTU_1846	OTU_1937	-0.73725	undirected	negative	Unclassified_Bacteria	Eukaryota_SAR_Stramenopiles_Diatomea
OTU_1846	OTU_5735	-0.672854	undirected	negative	Unclassified_Bacteria	Eukaryota_SAR_Stramenopiles_Diatomea
OTU_2028	OTU_5735	-0.604547	undirected	negative	Unclassified_Bacteria	Eukaryota_SAR_Stramenopiles_Diatomea
OTU_2682	OTU_5460	-0.534019	undirected	negative	Unclassified_Bacteria	Eukaryota_SAR_Stramenopiles_Diatomea
OTU_2682	OTU_5778	-0.658762	undirected	negative	Unclassified_Bacteria	Eukaryota_SAR_Stramenopiles_Diatomea
OTU_2682	OTU_5973	-0.630169	undirected	negative	Unclassified_Bacteria	Eukaryota_SAR_Stramenopiles_Diatomea
OTU_2682	OTU_6090	-0.534231	undirected	negative	Unclassified_Bacteria	Eukaryota_SAR_Stramenopiles_Diatomea
OTU_2682	OTU_6283	-0.643612	undirected	negative	Unclassified_Bacteria	Eukaryota_SAR_Stramenopiles_Diatomea
OTU_2682	OTU_6874	-0.582002	undirected	negative	Unclassified_Bacteria	Eukaryota_SAR_Stramenopiles_Diatomea
OTU_2682	OTU_7783	-0.527198	undirected	negative	Unclassified_Bacteria	Eukaryota_SAR_Stramenopiles_Diatomea
OTU_4494	OTU_5735	-0.640737	undirected	negative	Unclassified_Bacteria	Eukaryota_SAR_Stramenopiles_Diatomea
OTU_4607	OTU_6874	-0.558163	undirected	negative	Unclassified_Bacteria	Eukaryota_SAR_Stramenopiles_Diatomea
OTU_6715	OTU_6874	-0.603383	undirected	negative	Unclassified_Bacteria	Eukaryota_SAR_Stramenopiles_Diatomea
OTU_6715	OTU_7783	-0.512205	undirected	negative	Unclassified_Bacteria	Eukaryota_SAR_Stramenopiles_Diatomea
OTU_0917	Temp	-0.593317	undirected	negative	Unclassified_Bacteria	Temp
OTU_1553	Temp	0.510875	undirected	positive	Unclassified_Bacteria	Temp
OTU_1846	Temp	0.633527	undirected	positive	Unclassified_Bacteria	Temp
OTU_2028	Temp	0.547295	undirected	positive	Unclassified_Bacteria	Temp
OTU_0917	OTU_1553	-0.550753	undirected	negative	Unclassified_Bacteria	Unclassified_Bacteria
OTU_0917	OTU_1846	-0.661347	undirected	negative	Unclassified_Bacteria	Unclassified_Bacteria
OTU_0917	OTU_2028	-0.662977	undirected	negative	Unclassified_Bacteria	Unclassified_Bacteria
OTU_0917	OTU_4494	-0.527471	undirected	negative	Unclassified_Bacteria	Unclassified_Bacteria
OTU_0917	OTU_7709	-0.525898	undirected	negative	Unclassified_Bacteria	Unclassified_Bacteria
OTU_1553	OTU_1846	0.669402	undirected	positive	Unclassified_Bacteria	Unclassified_Bacteria
OTU_1553	OTU_2028	0.635	undirected	positive	Unclassified_Bacteria	Unclassified_Bacteria
OTU_1553	OTU_4494	0.837945	undirected	positive	Unclassified_Bacteria	Unclassified_Bacteria
OTU_1553	OTU_7709	0.818973	undirected	positive	Unclassified_Bacteria	Unclassified_Bacteria
OTU_1556	OTU_2682	0.887949	undirected	positive	Unclassified_Bacteria	Unclassified_Bacteria
OTU_1556	OTU_6715	0.798453	undirected	positive	Unclassified_Bacteria	Unclassified_Bacteria
OTU_1846	OTU_2028	0.772006	undirected	positive	Unclassified_Bacteria	Unclassified_Bacteria
OTU_1846	OTU_4494	0.694331	undirected	positive	Unclassified_Bacteria	Unclassified_Bacteria
OTU_1846	OTU_7709	0.634026	undirected	positive	Unclassified_Bacteria	Unclassified_Bacteria
OTU_2028	OTU_4494	0.701171	undirected	positive	Unclassified_Bacteria	Unclassified_Bacteria
OTU_2028	OTU_7709	0.663443	undirected	positive	Unclassified_Bacteria	Unclassified_Bacteria
OTU_2682	OTU_6715	0.896498	undirected	positive	Unclassified_Bacteria	Unclassified_Bacteria
OTU_4494	OTU_7709	0.876063	undirected	positive	Unclassified_Bacteria	Unclassified_Bacteria
OTU_4607	OTU_5436	0.649287	undirected	positive	Unclassified_Bacteria	Unclassified_Bacteria
